# Supplementary material for: Female mouse tears contain an anti-aggression pheromone
Source: Sci Rep. 2020 Feb 13;10:2510. doi: 10.1038/s41598-020-59293-9 (PMC7018997; doi:10.1038/s41598-020-59293-9)
Supplement: Supplementary file 2 — Supplementary Dataset S1. [file 41598_2020_59293_MOESM2_ESM.xlsx]

## Sheet: Foglio1
featureidx
fold
pvalue
updown
mzmed
rtmed
maxint
dataset_male_mean
dataset_male_sd
dataset_female_mean
dataset_female_sd
isotopes

## Sheet: positive mode
featureidx	fold	pvalue	updown	mzmed	rtmed	maxint	dataset_male_mean	dataset_male_sd	dataset_female_mean	dataset_female_sd	isotopes
1564	289.895	0.0215645	UP	347.954	16.8896	81572.8	0	0	216902	56080
1803	186.872	0.0244932	UP	664.807	15.088	60711.8	0	0	139819	38614	[1815][M]2+
580	177.629	0.00790454	UP	617.7	16.7123	47916.3	0	0	132903	20588.4
716	177.062	0.00989958	UP	771.873	16.7123	42644.9	0	0	132479	23001.7
1366	163.884	0.0191789	UP	771.347	15.695	64075.2	545.579	944.971	171158	41572.5
1496	140.898	0.0206891	UP	664.555	15.088	44567.2	0	0	105421	26679.6
749	134.656	0.0104192	UP	355.712	17.1919	153206	3097.7	4396.79	450709	80433
3444	126.56	0.0484217	UP	1123.37	20.6261	23085	716.337	1240.73	153789	60600.2	[2547][M]3+
852	123.125	0.0118524	UP	617.903	16.7123	32161.8	0	0	92123.5	17527.6
639	117.116	0.00879135	UP	771.622	16.7123	45627.5	920.564	816.458	137022	22338.6	[2018][M]2+
3080	106.304	0.0429626	UP	1445.27	23.9642	26872.5	692.712	1199.81	126663	46791.7
1408	102.898	0.0196139	UP	688.646	15.3342	28812.7	0	0	76989.1	18955.5
1187	91.8298	0.0165476	UP	333.201	32.2462	16976.1	0	0	68707.9	15501.6
2422	90.6922	0.0325955	UP	1108.12	19.2647	30307.3	892.985	1546.7	126225	40286.6
1600	89.4481	0.0219382	UP	170.995	30.4541	13316.5	0	0	66925.9	17458
3127	86.3321	0.0436864	UP	792.64	17.6357	22933	0	0	64594.4	24184.2
1467	84.3395	0.020305	UP	830.421	15.2054	16588.8	0	0	63103.6	15816.5
2578	83.3845	0.0348329	UP	743.337	15.6016	49384.5	979.221	1696.06	123245	40713.2	[1968][M]3+
1737	82.5083	0.0234927	UP	635.007	13.4193	9281.57	0	0	61733.4	16684.2	[1751][M]3+
672	81.8505	0.00928727	UP	772.344	15.695	21740.3	0	0	61241.3	10294.1
2429	80.1671	0.0326627	UP	444.598	15.51	23438.8	0	0	59981.8	19250.9
1626	80.1592	0.0221937	UP	635.171	13.3959	10420.4	0	0	59975.9	15739
947	79.9931	0.013266	UP	804.554	15.5943	22080.7	0	0	59851.6	12060.4
2705	73.8837	0.0367006	UP	1272.21	17.1279	19663.1	0	0	55280.5	18866.3
2343	71.9394	0.0317687	UP	1108.2	19.2417	34472.6	1534.13	2657.19	146248	46047.1
765	71.7241	0.0106207	UP	468.425	17.8422	13685.6	0	0	53664.6	9656.21	[1355][M]3+
2833	71.2084	0.0389488	UP	792.893	17.6357	19257.2	0	0	53278.8	18764.8
2088	70.4961	0.0284942	UP	1445.15	23.9809	27653.6	2056.5	3561.96	180139	53653.3
3100	69.107	0.0433737	UP	1083.74	16.9595	22061.8	0	0	51706.5	19284.8	[2482][M]2+
2274	68.2511	0.0310233	UP	819.382	14.9705	25622.3	695.925	603.942	64519.7	19971.1
2916	65.5088	0.0403454	UP	972.453	17.474	18025.5	402.495	697.142	59043.1	21080.1
2910	63.6295	0.0402369	UP	976.672	15.4055	20269.4	0	0	47608.2	17059.9
315	63.5144	0.00402501	UP	804.752	15.5943	17165.9	0	0	47522.1	5237.85
2567	63.4149	0.0346961	UP	1166.49	15.9939	19803.4	0	0	47447.6	15719.9
3131	60.7659	0.0437385	UP	633.824	21.3598	47508.7	1351.13	2340.22	112413	41806.3	[1746][M]3+
2494	60.7326	0.033461	UP	370.465	17.3543	27475.7	674.785	1168.76	71275.2	23051.8
2215	60.5154	0.0302068	UP	919.378	15.9978	18882.2	0	0	45278.2	13948.2
1997	58.0852	0.0272487	UP	444.931	15.532	16077.5	0	0	43459.9	12686.5
1833	54.6605	0.0248353	UP	962.885	20.7135	31337.2	5491.87	2478.53	300189	82125.6
2289	54.5096	0.0311795	UP	1458.65	23.9119	16570.3	1475.62	1285.17	94030.4	29092.1
2433	53.6863	0.0327044	UP	578.087	16.6343	19411.8	516.026	893.783	54482.6	17412.9
935	53.5787	0.0130587	UP	852.379	15.7183	16261.9	0	0	40088	8013.3
2842	53.4659	0.0390781	UP	459.256	12.9594	19274.4	0	0	40003.7	14114.1
2710	53.1425	0.0368325	UP	1450.94	24.0207	16652.7	1403.08	1300.16	87817.2	29642.6
2524	52.5217	0.0339669	UP	512.482	18.121	18903	345.521	598.46	44345.5	14458.5
1057	51.5518	0.0149742	UP	1439.93	24.1106	44300	5784.43	8422.39	311055	67889
633	51.4653	0.00873082	UP	444.244	16.5179	19708.7	479.631	830.745	50355.5	8362.78
439	51.2416	0.0059853	UP	132.065	1.52167	772469	94785.6	4687.48	4.85696e+06	641126
486	51.0135	0.00661226	UP	617.3	16.7123	38892.9	2002.53	2549.35	114879	17109.1
1032	48.9574	0.0144573	UP	963.314	20.6954	29068.9	5472.83	5723.08	267935	56661.5
2701	48.7798	0.0366459	UP	596.066	15.8815	13622.3	0	0	36497.5	12446.1
2896	48.4721	0.0400161	UP	963.168	20.6589	31807.9	6720.67	4966.57	325765	114337
1752	48.469	0.0237269	UP	712.789	15.2054	9361.38	0	0	36264.9	9851.56
2467	48.1252	0.0331165	UP	792.387	17.6357	16215	323.108	559.64	39554.8	12726.2
1414	47.9397	0.0197477	UP	1266.3	24.0465	15556.2	1224.1	1064.83	70639.2	17294.9
1006	47.8199	0.01413	UP	1038.34	17.5634	13106.4	947.649	821.35	57242.9	11857
1609	47.6062	0.0220045	UP	512.232	18.121	18132	441.753	765.138	44776.4	11688.2
1383	47.2136	0.0193628	UP	810.547	17.474	12441.2	355.304	615.405	40325.6	9861.17	[2099][M]2+
3285	46.3628	0.0458974	UP	1450.08	24.0302	59070.5	9091.76	10933.3	421519	159646
578	46.2234	0.00785768	UP	996.699	15.2054	8464.49	0	0	34584.7	5341.5
2133	46.0937	0.0291772	UP	460.016	18.6092	11987.2	0	0	34487.7	10433.1
674	45.7807	0.00931393	UP	474.616	17.1741	11710.6	0	0	34253.5	5766.11
88	45.3216	0.000776306	UP	503.061	15.928	21681	927.699	1606.82	64651.5	4862.93
910	45.0292	0.0128192	UP	1261.86	23.9833	14896.5	1452.11	1288.32	76618	15164
3265	44.5883	0.0456303	UP	560.483	16.611	18294.7	608.273	1053.56	49362.8	18771.5
250	44.1926	0.00312163	UP	333.455	16.6555	103259	6624.07	5899.97	303757	32532.1
3060	42.7823	0.0426089	UP	972.854	17.474	28260.7	1035.98	1794.37	65661.7	24078.7
3122	40.9291	0.0436328	UP	810.878	17.474	15814.9	840.38	773.545	44603.9	16429.7
1712	40.8557	0.0231378	UP	514.082	18.8193	8912.54	0	0	30568.6	8196.66
3372	40.2482	0.0472684	UP	1268.94	24.0465	49857.8	7843.3	7025.5	315679	120817
2226	40.091	0.0303488	UP	667.171	21.362	9078.22	411.352	712.482	36489.1	11223.6
3120	38.8582	0.0436203	UP	699.752	19.8175	16104.5	895.996	1551.91	54199.5	20120.2
866	37.9774	0.0120272	UP	703.355	16.5403	8629.03	0	0	28415	5446.72
1659	37.6068	0.0225398	UP	423.247	14.9601	70880.7	6156.87	4176.1	231540	60221.3
1900	36.4999	0.0258019	UP	996.901	15.2054	8790.85	399.43	691.834	32785.6	9289.68
3412	36.16	0.0479385	UP	800.807	21.362	21050.4	2207.38	1409.74	79818.9	30635.3
662	35.8394	0.00913049	UP	563.661	14.9705	10727.7	769.004	666.209	36499.1	6157.38	[1589][M]3+
13	35.6166	6.90136e-05	UP	195.065	9.8298	67214.3	28268.2	16390	1.00682e+06	37825.4
2903	35.395	0.0400961	UP	648.329	21.3846	6857.52	0	0	26482.9	9472.22	[1782][M]3+
2848	34.9445	0.0391642	UP	1473.46	17.2614	14857	543.719	941.749	36430.5	12786.8
1167	34.8209	0.0162509	UP	426.997	12.4701	9807.44	0	0	26053.3	5823.8
1778	34.5172	0.0241204	UP	615.288	14.9705	26649	1764.97	1538.06	69530.6	18818.1
3054	34.2911	0.0424969	UP	592.976	15.8335	13848.7	929.671	1610.24	48984.1	17946.4
1043	34.0735	0.0146797	UP	562.51	17.8422	6674.99	0	0	25494.1	5409.81
2468	33.6166	0.0331208	UP	1458.5	23.9297	19131	2996.05	1433.47	100717	31707.5
2944	32.8566	0.0407914	UP	1108.38	19.2647	37204.8	4313.96	3782.49	149936	52984.8
1441	32.4888	0.0200174	UP	1440.36	24.1106	34467.9	7203.11	10181.5	242123	61816.1
2519	32.4832	0.033843	UP	961.138	16.6343	12268.1	762.36	666.831	32865.3	10570.1	[2320][M]3+
1363	32.4393	0.0191431	UP	1260.19	24.1106	47333.8	7031.2	4621.94	228087	54610.3
3201	32.1166	0.0446929	UP	1043.49	19.171	13484.4	955.407	1654.81	46704.3	17566.5
2510	31.3092	0.0336854	UP	318.975	1.23817	7058.83	0	0	23425.8	7641.34
333	30.9608	0.00437141	UP	997.103	15.2054	6245.19	0	0	23165.1	2661.54
3068	30.9087	0.0427449	UP	706.368	16.4946	7917.57	0	0	23126.2	8558.3	[1903][M]3+
1378	30.8931	0.0192958	UP	1260.07	24.0973	32493.2	6647.04	7386.62	205348	50750.1
1455	30.3141	0.0201958	UP	800.404	21.362	8181.27	489.493	847.827	29959.4	7566.34
1705	30.2663	0.0230868	UP	1121.85	21.3854	15173.5	2506.82	2235.46	83420.7	22126
26	30.0472	0.000177796	UP	1440.07	24.107	43182.1	10609	15198.5	326264	24874.6
2964	29.8648	0.0410196	UP	526.253	13.7709	17332.9	1033.31	1128.62	38307.9	13638.9
2823	29.8218	0.03874	UP	1461.29	17.3311	10376.8	0	0	22312.9	7836.25
761	29.7914	0.0105872	UP	125.059	38.9995	249273	56816.1	11399.8	1.69263e+06	295100
163	29.4468	0.00189761	UP	530.318	19.266	5908	0	0	22032.4	1664.73
382	29.4158	0.00496464	UP	648.498	21.3854	5149.35	384.247	665.535	25975.7	3519.59
3295	29.3543	0.0460745	UP	513.883	18.8193	22667.3	1995.96	3457.1	73232.1	28041.2
1053	29.0523	0.0148338	UP	1038.25	17.5634	14187.8	1433.64	38.9516	41650.5	8580.07
1646	28.6597	0.0223771	UP	1401.74	16.2265	12131.9	550.274	953.102	30066.3	8006.69
2869	28.4567	0.0394161	UP	810.712	17.4937	17393.2	1516.18	1592.53	50242.7	17498.1
16	28.1517	9.38035e-05	UP	951.815	17.5664	8165.28	658.278	1140.17	32573.9	1962.47
1312	28.1416	0.0184439	UP	613.825	13.5364	6150.26	0	0	21055.8	5022.64
1853	28.0765	0.0250879	UP	327.184	1.24132	15872.6	1912.15	1684.6	60688.7	16764.4
2902	28.0018	0.0400706	UP	1461.12	17.3311	10168.4	480.709	832.612	27428.2	9746.24
2698	27.8823	0.036611	UP	831.589	15.2054	6342.23	0	0	20861.8	7110.58
116	27.8211	0.00111772	UP	1130.46	22.7288	13515	3581.63	2834.42	99644.8	8544.38
2961	27.7718	0.0409723	UP	948.307	24.1429	171998	38835.5	38349.5	1.07853e+06	382054
3273	27.6808	0.0456831	UP	1450.23	24.0302	56660.2	14989.9	20805.7	414932	157222
1314	27.5686	0.018487	UP	634.838	13.3725	5874.22	0	0	20627	4926.27
1711	27.5435	0.0231288	UP	1073.31	21.5253	8137.54	508.366	880.517	27741.1	7505.7
2497	27.5187	0.0334902	UP	688.85	21.3386	6114.8	510.683	884.529	27779.8	9015.27
3187	27.4743	0.0445544	UP	1016.11	19.2417	53112	8374.97	4392.08	230096	84234.1
3069	27.2206	0.042753	UP	703.849	14.3389	22234	1742.83	2093.56	54229.8	19755.7
799	26.9095	0.0111084	UP	979.932	22.6902	16233.1	4429.47	2563.75	119195	21913.5
219	26.593	0.00253694	UP	623.19	15.2054	7267.72	511.656	886.214	26871.2	3069.65
100	26.3659	0.000914729	UP	119.06	18.2048	64023.4	20171.2	11785.2	531833	39269.2
1	26.3043	1.46868e-06	UP	1049.93	22.7096	19884.2	5020.44	2351.7	132059	1439.98
383	26.2031	0.00496509	UP	488.614	13.8649	7967.82	0	0	19605.4	2401.72
1729	25.9917	0.02336	UP	1236.85	24.0627	28132.3	7310.89	7543.16	190022	51362.9
2368	25.9839	0.032055	UP	948.737	24.1429	76494.3	18377.6	14003.3	477524	148217
2558	25.3698	0.0345436	UP	743	15.598	110345	10315.5	17867	274357	92510.1
3496	25.0382	0.0491254	UP	948.45	24.1266	156525	38360.9	34281.5	960485	372072
2673	25.0113	0.0363432	UP	894.424	21.5253	17707.3	3255.85	467.588	81432.8	26556.7
5	24.8151	3.36772e-05	UP	628.324	15.928	16955.7	1421.1	2461.42	47642.8	1666.43
1403	24.6419	0.0195757	UP	1049.71	22.7096	13092.4	3671.38	4196.36	90469.7	22872.6
177	24.4112	0.00199245	UP	617.503	16.6824	56594.2	6492.14	10091.8	164569	21972.5
1977	24.3712	0.0270246	UP	717.777	16.1577	6386.93	0	0	18234.8	5300.1
2550	24.3345	0.0343594	UP	765.039	17.8885	9163.94	317.585	550.073	19866.4	6522.1
3460	24.2374	0.04864	UP	1106.36	24.1303	99885.1	25922.7	28896.9	628300	243600	[2517][M]3+
372	23.5972	0.0048591	UP	1236.4	25.1392	1.98992e+06	748940	747852	1.76729e+07	2.60672e+06	[2653][M]2+
3170	23.5219	0.0443619	UP	667.673	21.362	18305.5	2829.98	1472.02	66566.6	24193.8
615	23.3277	0.00839404	UP	591.722	20.64	4535	0	0	17454	2787.33
1355	23.3241	0.0190052	UP	600.495	16.681	6250.39	0	0	17451.3	4227.51
3543	23.1738	0.049824	UP	380.707	17.5401	12224.1	801.912	1388.95	30142.6	12006.1
3428	22.9652	0.048176	UP	1028.52	21.3854	19060.3	3674.37	4061.88	90110.3	34759.1
1463	22.7698	0.0202727	UP	634.313	17.6357	27089.2	2970.33	5144.77	78991.7	21266.7
511	22.7299	0.00688864	UP	1154.51	25.1637	1.39542e+06	475084	556175	1.07986e+07	1.87458e+06
527	22.503	0.00711466	UP	1253.57	24.1266	40312.5	14003.5	7000	315121	47256.1
3490	22.3641	0.0490681	UP	909.896	24.1574	353758	146794	98254.4	3.28293e+06	1.26045e+06
175	22.0562	0.00195402	UP	1236.68	25.1606	1593830	537544	541879	1.18562e+07	1.39639e+06
3074	22.0001	0.0428096	UP	909.689	24.1655	260147	95069.7	78865.4	2.09154e+06	751734	[2250][M]2+
556	21.9708	0.00759132	UP	1253.72	24.1429	40465.5	11607.7	13029.1	260511	46305.2
770	21.8676	0.0107559	UP	1154.11	25.1473	4642207	1.62598e+06	1.91183e+06	3.55563e+07	7.2366e+06	[2582][M]3+
1008	21.7417	0.0141712	UP	1331.51	25.1559	1.1409e+06	377705	467130	8.21195e+06	1.86868e+06
3097	21.6088	0.0432853	UP	1028.27	21.3854	30656.8	6745.86	5794.36	145770	52732.3
2752	21.5305	0.0376031	UP	910.114	24.1592	235311	89146.7	68190.8	1.91937e+06	644201
1937	21.4327	0.0264038	UP	1237	24.0302	44748.4	11389.3	16445.1	244103	72920.9
2862	21.0335	0.0393543	UP	1040.15	21.2684	22331.6	4551.27	952.989	95729.3	32335.4
3516	20.9412	0.0494886	UP	909.544	24.1303	101101	28638.9	28506	599732	233327
1662	20.841	0.0225686	UP	701.884	17.8204	4578.21	373.058	646.155	18170.5	4880.29	[1891][M]2+
216	20.4321	0.00252623	UP	1081.79	25.1639	2.41224e+06	1.12436e+06	899901	2.2973e+07	2.71976e+06	[2479][M]2+
2360	20.4091	0.0319913	UP	742.664	15.598	163311	19944.5	23083.6	412138	131052
3121	20.1545	0.0436257	UP	1334.45	26.3616	223385	50009.9	25007.4	1.00793e+06	360986
257	20.112	0.00322358	UP	179.081	18.2316	38583.6	19549.3	9009.15	393177	43044.4
2150	20.0035	0.0293934	UP	1272.38	17.1205	30913.2	3340.43	5785.8	76798.2	24416	[2672][M]2+
62	19.9878	0.000528895	UP	1154.37	25.1712	2812726	1.0443e+06	1.02181e+06	2.08733e+07	1.93627e+06
189	19.9562	0.00212792	UP	1236.19	25.1392	1.13477e+06	397981	311502	7.94219e+06	898368
2892	19.9119	0.0398962	UP	715.045	27.368	40347	4727.79	8188.78	104071	37853.1
857	19.8012	0.0118726	UP	1236.77	25.1649	1.37536e+06	385879	417962	7.64088e+06	1.61053e+06
3189	19.6915	0.0445778	UP	911.111	20.8703	19709.5	7029.54	3122.14	138422	50018.7
1874	19.6913	0.0253901	UP	636.298	15.0557	80910.1	8246.27	14283	172202	52168.4
94	19.5511	0.000834334	UP	1018.39	25.1503	4.23451e+06	1.71752e+06	1.70253e+06	3.35793e+07	3.44013e+06
2686	19.5181	0.0365116	UP	1169.58	30.1312	1.30006e+06	284263	306779	5.54829e+06	1.86862e+06
623	19.513	0.00855178	UP	416.068	4.51793	3715.11	1374.5	2380.71	36553.8	7269.28
41	19.4805	0.000334619	UP	1082.17	25.1503	4.77671e+06	2.16446e+06	2.20155e+06	4.21647e+07	3.72148e+06
1898	19.4001	0.0257762	UP	1334.55	26.3302	148210	46341.6	26188.1	899032	247118
2040	19.3887	0.0278354	UP	979.897	24.1603	413356	162996	108195	3.16028e+06	908238
276	19.2068	0.00345433	UP	1334.64	26.3302	113273	39128.7	7501.75	751538	75488.6
249	19.1411	0.00310169	UP	1154.24	25.1503	3.43383e+06	1.6543e+06	1.6595e+06	3.16651e+07	4.37815e+06
300	19.0845	0.00384297	UP	1004.94	15.5863	42252.1	6353.07	11003.8	130765	22653.4
208	19.0565	0.00237453	UP	123.116	38.4739	252529	211345	11828.7	4.02751e+06	324489
256	18.9891	0.00321146	UP	1335.91	22.6511	11332.1	2662.73	2506.55	55298.9	7352.05
2956	18.9613	0.0409476	UP	1170.08	30.1312	1.59807e+06	361150	292977	6.8479e+06	2.39994e+06
3411	18.9397	0.0479305	UP	956.884	24.0019	41859.3	12826.1	8407.66	242922	91626.4
1079	18.8646	0.0151249	UP	869.581	19.171	14439.9	1737.72	3009.82	42191.1	10324.1
3485	18.8098	0.0490428	UP	303.107	5.67504	134625	48708	18174.9	916185	346935
203	18.7707	0.00231416	UP	1018.51	25.1489	4521097	1.78259e+06	1.62849e+06	3.34605e+07	4.18351e+06
2928	18.6749	0.0405432	UP	874.946	19.8175	6234.71	939.269	814.01	22198.3	7779.24
2373	18.5639	0.0321138	UP	615.04	14.994	66739.7	9288.29	4641.28	172427	52609.7
104	18.5616	0.00101891	UP	1018.69	25.1395	2.55797e+06	1.08663e+06	926966	2.01696e+07	2.05369e+06
2401	18.4028	0.0323737	UP	1121.66	21.4087	18985.4	5413.32	3350.08	99620	30720.4
343	18.3035	0.00447018	UP	1236.47	25.1552	2.26518e+06	915627	1.14045e+06	1.67592e+07	2.78303e+06
558	18.1784	0.00760087	UP	1153.91	25.1559	2847017	1.27804e+06	1.19034e+06	2.32328e+07	4.12226e+06
2477	18.1661	0.0332227	UP	1236.55	25.1632	2.17561e+06	818196	807944	1.48634e+07	4.76639e+06
2897	18.1426	0.0400228	UP	894.263	21.5253	11582.2	2517.94	622.943	45681.9	15463.6	[2224][M]3+
3101	18.1068	0.0433841	UP	1169.91	30.1259	2.07755e+06	437977	472650	7.93037e+06	2.9023e+06
1182	18.0059	0.0164688	UP	1018.57	25.1473	3416774	1.38929e+06	1.41452e+06	2.50154e+07	5.97265e+06
1704	17.8809	0.0230807	UP	911.246	25.1235	868386	251456	121243	4.49626e+06	1.16214e+06
1097	17.6155	0.0153454	UP	1018.81	25.1235	1.30361e+06	584410	568636	1.02947e+07	2.37959e+06
675	17.4552	0.00931815	UP	463.605	16.8591	99236.6	14809.7	23887	262859	58087.7	[1337][M]3+
368	17.4106	0.00475709	UP	1236.62	25.1559	1.92918e+06	875985	906662	1.52514e+07	2.45443e+06
2554	17.3541	0.0344704	UP	909.761	24.1586	359176	167016	115074	2.8984e+06	925296	[2251][M]2+
1824	17.325	0.0247377	UP	1043.9	19.1347	17386.9	3274.18	5671.05	65367.1	19719.6
4	17.2963	3.10395e-05	UP	1082.04	25.1473	5932842	2.90244e+06	2.8221e+06	5.02015e+07	2.34511e+06
18	17.2765	9.91036e-05	UP	1082.1	25.1392	5373788	2.43156e+06	2.60625e+06	4.20088e+07	3.18482e+06
239	17.1741	0.00288814	UP	1081.98	25.1656	5.91855e+06	2.69117e+06	2.89309e+06	4.62183e+07	6.68096e+06
260	17.0192	0.00326573	UP	1253.44	24.1266	36047	17600.6	15707.4	299548	41787.1
1048	16.9496	0.0147501	UP	1153.84	25.1291	2.24384e+06	949283	885992	1.609e+07	3.65408e+06	[2578][M]3+
2055	16.8205	0.028059	UP	877.435	30.1259	146046	27631.4	21834.1	464775	135697	[2199][M]2+
155	16.7396	0.00178348	UP	502.86	15.9257	29958.4	4803.86	7386.43	84589.4	1799.9
597	16.6153	0.00814122	UP	961.926	25.1473	2292128	982257	941488	1.63205e+07	3.04053e+06
202	16.5738	0.00231282	UP	961.813	25.1417	1.49303e+06	750785	610644	1.24433e+07	1.55331e+06	[2324][M]3+
2181	16.5068	0.0297427	UP	660.334	17.0988	8617.93	1230.64	1322.32	24430.8	7478.54
2456	16.3663	0.0329866	UP	721.11	16.6097	138925	23720.3	38278.2	392297	133573	[1928][M]+
3236	16.3297	0.0451409	UP	365.105	21.9211	3337.05	654.616	1133.83	18835.1	7173.33
2054	16.2335	0.0280564	UP	685.02	16.611	4781.49	473.698	820.469	15787.1	4781.18
2277	16.1972	0.031044	UP	1260.44	24.1106	35501.9	13040.5	6936.5	211219	63259.6
463	16.1898	0.00627253	UP	1162.7	25.6191	373591	209845	193056	3.39735e+06	581113
2166	16.1343	0.0295785	UP	1402	23.9642	18853.4	6435.24	2875.74	103828	30169.7
32	15.9931	0.000234145	UP	1018.33	25.1719	3.54532e+06	1.48982e+06	1.00762e+06	2.38268e+07	1.78226e+06
1197	15.8529	0.0166766	UP	445.265	15.5194	5464	788.847	690.183	16459.2	3813.52
2396	15.787	0.0323192	UP	849.312	24.1592	135266	73054.5	58521.5	1.15331e+06	360259
92	15.6045	0.000814467	UP	961.87	25.148	1.92517e+06	911618	845936	1.42254e+07	1.54505e+06
354	15.5143	0.00459985	UP	1082.23	25.1489	4081895	2.07075e+06	1.73282e+06	3.21262e+07	4.93744e+06
772	15.5015	0.010799	UP	726.178	19.0301	4796.31	994.234	861.04	19278.3	3769.35
2363	15.4698	0.0320216	UP	614.786	14.9727	145496	21613	22444.1	338207	107763
822	15.4182	0.0114694	UP	561.709	17.8017	21607.1	6240.17	9294.42	100058	23499.1
2407	15.3559	0.0324375	UP	1003.07	30.1259	647270	174253	197816	2.67581e+06	867084
48	15.3376	0.000399019	UP	1005.94	15.598	37913.4	7875.1	13640.1	128436	13382.5
594	15.2476	0.00813123	UP	1018.45	25.1552	4126817	2.30973e+06	2.49171e+06	3.52179e+07	6.91186e+06
665	15.2272	0.00918819	UP	1153.97	25.1552	3.9744e+06	2.07713e+06	1.60899e+06	3.16288e+07	5.91973e+06	[2580][M]3+
1772	14.9284	0.0240288	UP	1191.98	24.0465	62549.8	26490.6	15014	395462	104983
2984	14.9274	0.0413118	UP	909.969	24.1753	352455	207996	147417	3.10484e+06	1.08235e+06
1866	14.904	0.025257	UP	1018.75	25.1559	1.86415e+06	918750	677918	1.3693e+07	3.80099e+06
89	14.862	0.000786195	UP	961.983	25.1473	1.89154e+06	985583	617499	1.46478e+07	1.35179e+06
554	14.8496	0.00758342	UP	1081.86	25.1392	4.26386e+06	2.08575e+06	1.97672e+06	3.09725e+07	5.77294e+06	[2480][M]2+
3190	14.8346	0.0445921	UP	938.332	19.2417	17141.6	3745.02	1416.45	55556	19762.9
3388	14.7943	0.0475446	UP	829.896	24.1266	52467.3	19896.8	16361.7	294359	110788
1987	14.6922	0.0271599	UP	1236.34	25.1559	1971730	781071	703535	1.14756e+07	3.36131e+06
327	14.5755	0.0042627	UP	1018.62	25.1499	3.28111e+06	1.57881e+06	2.00591e+06	2.3012e+07	4.07702e+06
454	14.541	0.00617944	UP	1154.05	25.1561	4589894	2.40021e+06	2.05434e+06	3.49014e+07	5.97484e+06
464	14.3744	0.00628093	UP	524.546	17.0292	2912.35	0	0	10755.1	1483.34
20	14.2697	0.000116957	UP	961.701	25.1309	1.15044e+06	394107	275053	5.62379e+06	401394	[2322][M]3+
2300	14.2696	0.0313243	UP	831.091	15.1981	48393	11078.1	19187.9	165198	56446.4
2853	14.15	0.0392607	UP	667.34	21.362	19335.6	6072.52	5023.12	85926.2	29494.2	[1823][M]2+
2924	14.0005	0.0405063	UP	1028.11	21.4087	21095	7344.9	3106.02	102832	34768.4	[2403][M]2+
2008	13.9969	0.0273445	UP	849.106	24.1586	96801.7	54909	43420.5	768559	223002	[2155][M]3+
123	13.8947	0.00124226	UP	412.54	10.8307	13498.5	1920.04	3325.6	33609.1	4814.11
2830	13.8621	0.0388807	UP	734.359	19.3518	5520.8	1392.16	1556.21	22755.5	7950.49
3483	13.8476	0.0490388	UP	559.832	22.3622	6712.09	2810.86	778.6	38923.8	14445.5
2005	13.8069	0.0273098	UP	676.389	13.6842	94147.2	17909.7	14574.1	247277	71973.7
3023	13.7165	0.0419945	UP	972.659	17.4513	25604.9	5113.63	6043.01	73562	26871.9
449	13.67	0.00610952	UP	1253.85	24.1266	23669.3	11209	10075.9	153227	26966.4
410	13.6688	0.00552666	UP	831.254	15.1862	26208	7698.42	13334.1	112046	23291.4
67	13.6208	0.000577114	UP	171.065	6.20031	127507	222362	20372	3.02874e+06	132569
683	13.5839	0.00941469	UP	1237.14	24.0302	43181.6	15953.1	18013.9	216704	46196.9
1989	13.5002	0.0271713	UP	990.45	13.1858	22293	2929.2	3942.95	42911.9	13332	[2354][M]2+
3046	13.4716	0.0423525	UP	877.563	30.1259	165975	51166.8	40298.2	689297	244378	[2200][M]2+
1261	13.436	0.0174912	UP	702.7	20.1947	2845.54	1005.89	871.168	16866	4052.1
2223	13.4141	0.0302676	UP	1028.36	21.3854	30382	11058.1	2968.26	148335	42708
3113	13.1891	0.0434942	UP	742.335	15.6016	159006	29665.1	25795	394544	142658
2119	13.0665	0.0289959	UP	812.617	20.3849	3980.24	856.922	1484.23	17714.6	5660.64
1346	13.0655	0.0189414	UP	592.807	15.9107	9666.36	1848.95	2255.2	27415.9	7317.43
555	13.059	0.00758799	UP	658.619	21.7583	8082.21	1719.49	1522.85	25711.9	4695.04
2104	13.0299	0.0286943	UP	614.539	14.951	203772	38369.6	32318.3	499953	149630
3288	12.9398	0.0459508	UP	1170.75	30.1259	269986	77860.5	31431.7	1.0075e+06	361560
73	12.9271	0.000645752	UP	809.693	15.7035	78679.9	16295.9	18932.8	213883	25568.6	[2096][M]3+
2503	12.8781	0.0336155	UP	654.348	18.2373	11794.4	2763.76	3608.98	38803.7	13087.4
1923	12.8266	0.0262364	UP	1002.79	30.1353	750966	190316	219164	2.44111e+06	739047
2582	12.7352	0.0348784	UP	1090.04	25.6682	483785	315695	251084	4.02045e+06	1.30385e+06
2651	12.7104	0.036062	UP	870.086	19.1304	39173.5	12609.5	7216.74	160272	51525.3
937	12.6982	0.0130657	UP	487.778	13.7709	15371.1	3479.63	2784.55	44185.1	9693.55
3351	12.6278	0.0469868	UP	910.041	24.1674	287798	194263	136094	2.45312e+06	907038
1435	12.6195	0.0199097	UP	712.502	15.1862	35514.7	9239.06	8003.33	119740	31040.1
12	12.3406	6.64257e-05	UP	1082.48	25.1392	1.1041e+06	778524	560850	9.60744e+06	646422
1597	12.3269	0.0219182	UP	801.004	21.362	16078.5	4871.72	3214.52	60053	15601.1
797	12.2887	0.0110818	UP	331.985	5.27827	1763.89	0	0	9194.54	1690.56
1247	12.146	0.0172415	UP	830.584	15.1908	46095.3	15362.4	18474.3	189622	50314.8
917	12.1199	0.0128932	UP	1331.97	25.0921	598517	229043	228716	2.77597e+06	644070
180	12.0528	0.00201121	UP	339.701	13.6792	84719.7	22889.3	19955.2	275880	38317.5
1672	12.0472	0.022662	UP	849.171	24.1743	145691	85689.4	50658.3	1.03232e+06	268787	[2156][M]3+
1725	12.0422	0.0233154	UP	653.943	18.2004	20277.3	5248.36	5258.96	66205.1	18743.1
875	11.9243	0.0121599	UP	1018.1	25.1392	641493	411906	328299	4.9117e+06	1.06111e+06
3379	11.7793	0.0473895	UP	870.25	19.1304	26823.9	9909.44	9145.7	116726	44154.4
572	11.7783	0.00775157	UP	1005.69	15.5943	71385	17951.4	15655.4	214375	41310.8
167	11.5703	0.00191948	UP	420.2	34.5443	22666	8789.4	15223.7	107467	17423.3
3302	11.5031	0.0461469	UP	869.921	19.0897	45097.9	13778.6	6865.63	158496	56961.2
2696	11.2496	0.0365927	UP	569.239	38.8052	28507.7	9621.12	10943.8	111039	38523.2
2681	11.2359	0.0364544	UP	1170.58	30.1259	455913	169016	78608.3	1.89905e+06	604540	[2592][M]3+
743	11.0427	0.0103993	UP	910.332	24.1592	53483.7	37631.4	34809.8	415551	90165.6
2052	10.9859	0.0280322	UP	801.406	21.362	6013.66	1661.36	1909.76	20991.5	6524.37
540	10.9534	0.0073386	UP	737.596	27.6372	17337.8	3969.82	6875.93	48946.5	11267.2
22	10.9153	0.000119874	UP	911.298	25.1552	831787	487188	311534	5.31782e+06	401652
1681	10.8939	0.0228143	UP	1003.64	30.1177	92660.3	36625	6327.85	398990	97309.9
1774	10.8815	0.0240606	UP	641.35	18.7753	19480.1	5745.32	3604	62517.9	16875.7
497	10.8597	0.00667907	UP	951.982	17.5401	13677.3	3355.2	5811.38	41853.6	9393.15
2996	10.8215	0.0415306	UP	1003.35	30.1259	329945	109571	90479.5	1.18573e+06	418294
858	10.7344	0.0118953	UP	714.893	23.5426	12741.1	6702.62	2670.3	71948.5	13656.8
3020	10.7096	0.0419406	UP	902.402	16.8368	31167.9	8448.21	14632.7	95819.1	37455.2	[2237][M]3+
265	10.6113	0.00334312	UP	796.287	24.1743	47184.2	40249	18360.3	427095	54567.7
74	10.5217	0.000659714	UP	125.096	38.1619	140170	180752	32886.8	1.90182e+06	112812
1375	10.4253	0.0192912	UP	473.325	40.4849	173451	52003.4	6047.88	542153	120332
530	10.3933	0.00717919	UP	339.2	13.6792	502377	145017	125354	1.5072e+06	293169
1322	10.295	0.018585	UP	919.631	15.9958	35971.2	7976.19	13815.2	87250	26247.2
1901	10.2578	0.0258163	UP	432.209	3.75287	9078.82	3855.09	6677.2	44661.3	14746.6
1460	10.1701	0.0202253	UP	727.66	13.326	65707.8	15547.2	3006.3	158117	36199.4
718	10.156	0.00998561	UP	978.936	26.3152	327394	195239	99083.2	1.98284e+06	370076
959	10.1124	0.0134737	UP	1129.38	26.3482	261196	154764	39494	1.56503e+06	299046
112	10.0587	0.00109669	UP	415.242	12.2775	6902.57	2476.65	2147.04	27420.6	3462.15
576	9.95553	0.00778305	UP	577.887	16.5851	39785.2	13863.6	10080.7	138020	26287.2
1027	9.94048	0.0143802	UP	1272.55	17.1205	24899.6	7630.26	13216	80806.8	22678.3
1663	9.92824	0.0225693	UP	1081.68	16.8368	18802	5159.28	8936.13	56174.8	17918.7
838	9.89288	0.0116401	UP	1002.92	30.1259	701828	261584	209390	2.58782e+06	570357
507	9.88593	0.00686254	UP	1018.28	25.1392	3.03207e+06	2.32777e+06	2.29384e+06	2.30122e+07	4.66354e+06
3221	9.87526	0.0449066	UP	1170.41	30.1259	796072	335028	190813	3.30849e+06	1.17236e+06
1982	9.86052	0.0271005	UP	801.209	21.362	8205.25	3194.71	3768.41	33960.8	10665.3
3137	9.78415	0.0437996	UP	235.096	15.8815	2156.15	1022.33	950.065	12442.8	4541.98
1309	9.75733	0.0184033	UP	961.757	25.1235	1.34793e+06	971617	990455	9.48039e+06	2.56377e+06	[2323][M]3+
2926	9.73393	0.040523	UP	1170.25	30.1259	1.13808e+06	520743	432246	5.06887e+06	1.77251e+06
179	9.67786	0.00201113	UP	415.277	13.6843	23338.7	7116.18	7498.51	71283.1	11125.2
397	9.58178	0.00519933	UP	978.866	26.3548	234984	210697	118641	2.01886e+06	320371
2630	9.54495	0.0357318	UP	796.1	24.1487	42505.1	27845.5	21910.8	265784	87569.7
263	9.52278	0.00330318	UP	830.756	15.1476	53190.3	26101.7	20977	248561	40041.2
251	9.43574	0.00313122	UP	338.698	13.6792	1.42295e+06	487950	392346	4.60417e+06	734998
370	9.42485	0.00482594	UP	1018.16	25.1235	1122031	1.04144e+06	1.00087e+06	9.81545e+06	1.83372e+06
2650	9.41112	0.0360571	UP	779.514	23.5205	33472	18657.8	10567.2	175591	56035.5
1590	9.40221	0.021886	UP	624.745	12.2775	6961.4	2882.24	942.174	27099.4	6576.91	[1727][M]2+
2746	9.3981	0.0375485	UP	699.955	19.7723	27625.8	9791.05	9652.32	92017.3	31952.2
2742	9.37865	0.0374312	UP	562.878	14.337	21714.5	5735.07	6633.91	53787.3	19135.4
1145	9.21164	0.0159764	UP	830.919	15.1476	61007.8	26201.8	23400.1	241362	61014.1
1781	9.18561	0.0241399	UP	408.233	12.0791	4406.39	1068.11	1097.2	12102.1	3526.61
796	9.17569	0.011073	UP	711.769	15.7623	8840.44	2917.55	2603.07	26770.5	6074.18
2953	9.03811	0.0409201	UP	714.64	23.5204	22115.1	12394.7	7505.9	112025	38067.5
268	9.03252	0.00338347	UP	422.698	2.49914	24865.1	6594.76	11422.5	64072.8	7268.32
2684	9.02372	0.0364911	UP	877.69	30.1259	158269	67682.6	23654	610749	189481
618	8.99264	0.00848167	UP	306.528	14.5713	15037.2	3938.38	4218.98	37659.2	8311.63
2818	8.99206	0.0386975	UP	886.632	14.0294	30209.7	7910.93	4723.43	71135.5	23534.2
111	8.98726	0.00109421	UP	710.45	21.4554	3611.56	1238.27	2144.74	15611.5	2023.73
613	8.80921	0.00833447	UP	376.305	33.8712	56354.8	42381.8	47768.8	373350	84419.9	[1044][M]+
1308	8.80569	0.0183912	UP	770.683	13.3492	21142.9	4557	2158.51	40127.5	9412.12
637	8.80383	0.00876231	UP	404.336	33.881	21761	10085.6	17468.7	93183	22760.8
402	8.79752	0.00527421	UP	502.66	15.9107	21008.1	6718.43	11636.7	63493.8	5711.8
724	8.77189	0.0100992	UP	215.138	12.0029	18433	17234.9	8195.58	151182	28472.5
2090	8.69309	0.0285341	UP	660.636	13.1858	259604	62209.7	49731.8	540794	164028	[1807][M]+
2209	8.67284	0.030064	UP	660.97	13.2078	245477	58894.1	41585.3	510780	154972	[1808][M]+
3423	8.65539	0.0481237	UP	1136.72	30.1506	308208	165999	67350.3	1.43678e+06	513155	[2568][M]2+
60	8.64217	0.000517054	UP	801.304	14.7344	4758.6	1562.81	1704.29	15661.4	1241.32
2377	8.61515	0.0321365	UP	155.996	3.71419	20557.1	15956.7	3734.12	137469	39284.5
43	8.58634	0.00034311	UP	327.135	38.9292	284895	87136.3	50352.3	748182	70568.6
1105	8.52868	0.0154941	UP	362.715	16.2828	50022.5	13467.7	20972.3	116989	33398.8
58	8.5279	0.000511638	UP	604.817	20.5456	4118.1	1769.15	1778.48	17214.1	1893.39
403	8.49315	0.00530398	UP	978.739	26.3754	198386	142496	106324	1.21024e+06	218404
1502	8.47879	0.0207742	UP	447.263	22.2708	50210.1	38808.5	19029.1	329049	81587.3
1815	8.46026	0.0246552	UP	561.91	17.7613	35744.3	15928.5	8128.34	134760	36034.7
1317	8.33798	0.0185157	UP	712.027	18.9597	9808.19	3538.37	4254.09	31582.4	9001.71
136	8.30439	0.00140771	UP	753.395	15.928	3292.96	1144.68	1982.64	13648.1	1394.49
2406	8.27709	0.0324056	UP	559.332	22.2708	39659	30923.6	13235.4	255957	75634.4
3015	8.21334	0.0418745	UP	891.701	21.2448	14859.1	6634.4	4395.35	54490.6	18844.2
56	8.17108	0.000497595	UP	1224.42	22.6511	9964.62	6101.68	5524.17	51895.2	5324.83
2340	8.15947	0.0317331	UP	891.842	21.2684	13415.7	5176.32	772.161	42236	11805.1
1294	8.14495	0.0181551	UP	771.679	15.6885	73198.6	24468.8	18196.5	199297	51116.3
11	8.13711	6.23131e-05	UP	159.091	5.65101	9856.03	13228.5	5640.03	107642	6760.22
3024	8.12728	0.0420019	UP	166.12	2.06637	556927	111120	42186.4	903106	299024
2030	8.12389	0.0276187	UP	559.082	22.2706	54894.3	45774.1	21859.9	371864	103458	[1570][M]2+
205	8.04698	0.00234235	UP	536.951	2.23717	6042.8	2269.55	2708.48	20269.9	1284.68
404	8.0391	0.00531716	UP	651.435	20.4263	3144	1022.6	946.437	10225.7	1903.57
344	8.03128	0.00447654	UP	980.976	20.8142	21607.7	13193.4	663.857	105960	10931
3352	8.01798	0.0470037	UP	796.227	24.1743	76224.5	48819	27333.5	391429	140241
649	7.98417	0.00890449	UP	772.011	15.6885	51377.9	16785.2	14554.8	136007	29549.8
824	7.98341	0.0115008	UP	655.253	10.0487	9655.08	3932.65	5264.86	33387	8567.41
319	7.92384	0.00412684	UP	665.864	16.5066	36884.6	11325.2	12713.3	89739.4	17175.2	[1818][M]2+
3454	7.84023	0.0484827	UP	963.744	20.5739	6345.29	2524.2	2266.92	21745.7	8300.77
3042	7.83304	0.0422182	UP	1082.68	16.8265	36396.9	13112	15475.7	102707	38691.3
141	7.82635	0.0015032	UP	982.685	39.6489	12364.5	4608.42	5059.12	38019	3081.07
350	7.79245	0.00455162	UP	709.914	17.1919	30695.3	11050.2	16783	88051.5	10681
49	7.77594	0.000410755	UP	863.825	26.3482	159002	121286	80179.3	943116	46502.7
105	7.72644	0.00103071	UP	1223.41	26.3616	226320	129919	91542	1.00381e+06	127598
1637	7.72476	0.02231	UP	1223.58	26.3772	115903	57998.1	9733.21	448021	104489
232	7.68593	0.00276669	UP	617.625	13.3026	56224.7	22533.6	12602.2	173192	24973.5
3355	7.61449	0.0470268	UP	972.796	19.0301	10205.6	3438.27	388.501	26180.7	8882.5
450	7.58032	0.00611562	UP	734.389	14.241	14160	4678.24	6674.01	37353.1	8006.96
2657	7.49119	0.0361378	UP	918.935	22.7288	11065.3	6502.25	5709.95	48709.6	16532.4
816	7.47976	0.011426	UP	796.414	24.1592	61907	48197.6	29685	360507	77266
1888	7.45006	0.0255327	UP	1136.89	30.1599	338095	239232	62907.1	1.78229e+06	451758
1248	7.30996	0.0172536	UP	577.688	16.5577	91875.4	41334.4	18131.1	302153	68892.6
952	7.21795	0.0133996	UP	1153.23	30.1259	103145	70240.7	13140.4	506994	92917
3305	7.19045	0.0462409	UP	1169.25	30.1259	177457	87965.8	10215	632514	210907
1018	7.16104	0.0142848	UP	1403.29	30.1259	209530	89454.5	57193.7	640587	149229	[2733][M]+
707	7.09869	0.009751	UP	355.461	17.1548	332319	150772	253498	1.07029e+06	156365	[979][M]2+
85	7.08704	0.000750574	UP	128.018	1.44077	436208	331299	15288.4	2.34793e+06	106457
269	6.99392	0.00339611	UP	284.183	14.0059	2352.71	1043.41	1807.24	10786.1	1991.31
980	6.88654	0.0137737	UP	558.827	22.2941	39954.8	39927.1	18611.3	274960	58893.8
2965	6.82269	0.0410349	UP	981.522	27.6723	140364	58528.6	26049.6	399322	130551
132	6.77072	0.00138697	UP	177.138	5.50782	12855.8	23473.2	3965.04	158930	12698.8
7	6.69504	5.29877e-05	UP	158.026	14.341	34040.9	58215.6	16033.9	389756	8862.6
312	6.66371	0.00398893	UP	721.608	16.5303	174610	67970	36079.8	452933	72147.9
1269	6.6519	0.017728	UP	168.992	1.30457	53698	26884.4	2924.46	178833	36055
2271	6.62813	0.0309953	UP	919.884	15.9747	36230.5	13091.7	13118.9	88426.4	29243.4
373	6.53818	0.00487315	UP	368.201	14.2405	123026	57161.4	71852.6	373731	63941.9	[1019][M]2+
1938	6.50783	0.0264183	UP	856.456	21.9908	10393.7	5055.09	2248.8	32897.7	8891.85
2217	6.50136	0.0302092	UP	867.396	16.8955	89789.6	34893	30294.6	228473	73033
3326	6.48168	0.0465556	UP	654.145	18.1635	16033.4	9218.41	4029.06	59750.8	20591.4
39	6.26539	0.000323918	UP	123.08	22.5068	51370.6	170304	31696.8	1.06702e+06	66902.1
3337	6.25024	0.0466725	UP	676.701	26.7174	70907.1	37457.7	31555	234120	87205.6
118	6.24279	0.00116591	UP	170.117	20.8017	7874.93	14202.3	6822.26	88661.9	10696
1071	6.24033	0.0150822	UP	339.994	21.8715	4124.52	3697.08	6403.54	26183.7	2670.21
233	6.23226	0.00281211	UP	159.137	1.11918	10986.5	32058.9	21906.6	199800	7295.42
2840	6.2073	0.039036	UP	685.189	16.5869	7776.8	3686.51	6385.22	25979.5	9950.68
356	6.20121	0.00460665	UP	979.133	26.3772	136806	127883	85134.3	793032	142327
137	6.1828	0.00140875	UP	171.101	26.5664	112656	159728	26024.6	987564	80032.8
3447	6.17152	0.0484416	UP	605.92	19.1069	18074	8211.88	8106.63	50679.8	19593.7
965	6.17068	0.0135289	UP	1089.71	40.1309	10965.7	5492.54	3056.85	33892.7	7635.54
626	6.05342	0.00862359	UP	535.351	19.171	3428.66	1874.93	3247.48	14369.2	1878.81
664	6.04164	0.00917311	UP	225.073	12.9749	17476.6	15829.8	3479.37	95638.1	15250.3
432	6.04081	0.00585136	UP	577.489	16.5303	159738	80006	35712.5	483301	81317.1
261	5.93795	0.00328772	UP	709.414	17.1178	38079.8	21252.5	21935.6	127677	17792.4
106	5.93214	0.00103998	UP	978.67	26.3714	190254	203029	115378	1.2044e+06	149473
2097	5.84054	0.0286061	UP	749.867	16.681	9545.63	3561.07	6167.95	23711.9	7994.71
325	5.82907	0.00423376	UP	753.285	15.4767	39433.2	23267.6	13274.2	135629	23033.9	[1984][M]+
2202	5.79813	0.0299943	UP	173.091	10.8669	15709.9	19052.4	4478.2	110468	29227
2888	5.70963	0.0398398	UP	866.991	16.8955	34306.9	16655.6	14669.1	96521.2	34108.3
2729	5.69547	0.0371016	UP	500.055	15.6684	18734.3	7594.76	13154.5	46096.6	16604.4
1567	5.62494	0.0215793	UP	685.603	15.844	30358.3	14605.7	25297.8	84962	20385
38	5.61752	0.000319868	UP	986.925	21.7351	11510.8	7187.07	2969.91	40373.5	3637.11
1596	5.55557	0.0219135	UP	369.964	17.2679	227205	108748	97942.9	604159	176345
2093	5.54024	0.0285605	UP	785.42	27.683	209875	143127	41841.3	792958	208224	[2044][M]+
3289	5.50733	0.0459742	UP	982.022	27.6879	322144	193280	64472.9	1.06445e+06	350830	[2349][M]2+
3237	5.43155	0.0451523	UP	579.93	9.82693	13103.4	8492.17	4636.31	46125.7	15861.8	[1625][M]3+
1916	5.41868	0.026096	UP	358.112	1.87947	4462.62	3912.27	1906.91	21199.3	5795.41
1907	5.41789	0.0259542	UP	293.124	3.41781	2726.61	2228.22	879.454	12072.3	3172.1
1895	5.41786	0.0256673	UP	447.464	22.3339	64265.8	54164.5	33333.4	293456	83541.5
3005	5.39904	0.0417248	UP	1136.56	30.1429	233578	216807	73421.6	1.17055e+06	368383
36	5.38559	0.000263185	UP	123.08	19.1724	39435	133084	50426.3	716736	29852.2
316	5.37166	0.00403198	UP	367.7	14.2327	350893	200318	186176	1.07604e+06	173179
1161	5.33205	0.0162175	UP	493.283	17.2679	117544	56982.4	47540.2	303833	80066.2
604	5.32491	0.00820224	UP	1017.65	39.1579	26695.5	13476.7	10243.1	71762.3	15443.4
1003	5.30354	0.0140924	UP	376.305	34.1282	19642.6	33799.2	46280.2	180578	36909.1
2945	5.24961	0.0408088	UP	785.819	27.683	591141	390682	79680.4	2.05093e+06	614852
811	5.23404	0.0113011	UP	492.948	17.2405	279458	134481	120273	703879	168330
2304	5.21633	0.03135	UP	306.201	42.9796	31222.2	21317.1	36922.3	113799	31877.8
405	5.20295	0.00536535	UP	438.699	10.826	7528.29	6073.4	6346.76	32897.3	5180.42
2716	5.17357	0.0369002	UP	1096.83	33.6383	109876	146526	64559.8	758062	232343
1246	5.16804	0.0172211	UP	493.619	17.2731	38395.7	16134.6	18577.6	84673.1	22937.5
641	5.16418	0.00879584	UP	1046.69	40.1611	10186.3	8878.68	9503.61	45851.1	5213.91
830	5.15966	0.0115664	UP	143.085	19.9139	8283.18	10872.5	3985.96	56098.6	11005.8
1768	5.15057	0.0239516	UP	492.613	17.2679	347720	174334	157944	897918	268659
3329	5.13064	0.046595	UP	785.62	27.683	528981	358999	97376.1	1.8419e+06	596042
2094	5.10788	0.0285673	UP	685.352	15.8556	19087.8	10347.5	17922.4	55401.6	11059.9	[1857][M]2+
2712	5.10328	0.0368426	UP	548.485	15.8556	57190.5	33655.2	58292.6	174298	25451.4
2031	5.03228	0.0276294	UP	401.154	14.7344	11514.2	6382.21	2057.04	32117.1	8355.96
3349	5.00451	0.0469748	UP	786.019	27.683	465408	315637	97024.6	1.57961e+06	515645
2719	4.99689	0.0369173	UP	786.219	27.683	273106	190113	59855.9	949974	278438
1125	4.99194	0.0157152	UP	147.112	2.35496	41376.2	87155.7	29876.6	435076	92828.6
571	4.97884	0.00773128	UP	473.278	17.1178	574308	367944	383012	1.83193e+06	262615
24	4.95288	0.000134264	UP	269.128	12.1896	3383.49	2606.96	904.726	12912	783.434
125	4.9362	0.001304	UP	136.039	11.5254	4940.9	25388.8	8732.23	125324	2521.75
258	4.87323	0.00323613	UP	363.151	1.68798	4686.35	3179.93	2759.98	16711.9	2382.17
3022	4.80594	0.0419495	UP	381.202	35.4602	35058.8	31036.6	32319.5	150359	54512.6
332	4.76896	0.00433565	UP	394.219	13.3959	9021.17	5764.36	4557.6	27490	4583.45
1688	4.75994	0.0229127	UP	548.684	15.835	86637.9	57668	75726.9	275683	35322.5
902	4.74049	0.0127451	UP	482.949	16.2496	66869.9	39095.6	20457.7	185332	41378.1	[1399][M]3+
2641	4.73215	0.0359298	UP	641.601	18.7313	27731.7	18540.1	4645.17	87734.5	24660.6
2827	4.72397	0.0388598	UP	981.778	27.6867	225263	179206	36242	846566	242897
1058	4.72071	0.0149809	UP	380.884	14.7239	5819.02	3823.82	4438.82	18051.1	4023.15
648	4.63614	0.00889838	UP	163.617	4.14316	4120.65	3276.19	3580.82	16345.1	2916.4
1263	4.60887	0.0175835	UP	647.301	13.4242	26789.5	12102.4	6545.74	55778.4	13769.1
2656	4.56161	0.0361205	UP	811.235	26.7025	335648	280199	98393.4	1.27816e+06	372304
1046	4.54332	0.0146992	UP	885.206	18.9579	8419.66	8727.38	4251.2	39651.3	9067.11
2053	4.53811	0.0280543	UP	1125.02	24.4115	589869	550826	247848	2.49971e+06	688819
2594	4.4841	0.0350621	UP	768.803	12.9271	26019.8	22719.6	1844.67	101877	26587.5
3308	4.48368	0.0462598	UP	826.42	21.3386	6186.95	4579.4	3883.36	20532.6	7474.06
698	4.48344	0.00962326	UP	811.034	26.7158	185018	111546	50886.2	500107	100217	[2102][M]+
3040	4.46874	0.0421941	UP	886.383	14.0221	19090.3	9352.68	3043.03	41794.7	12847.1	[2219][M]2+
2846	4.41391	0.039153	UP	392.239	14.2881	9525.08	5401.93	6349.44	23843.6	8122.15
3192	4.41213	0.0445964	UP	769.303	12.9271	13459.4	10059.3	1215.65	44382.8	13158
1748	4.35584	0.0236352	UP	548.883	15.797	67253.7	50154.9	55819.8	218467	20897
567	4.35109	0.00771896	UP	1472.8	17.2287	17515.5	10731.7	9497.99	47780	8680.5	[2755][M]2+
1897	4.33959	0.0257145	UP	1406.2	24.4117	207245	211629	86189.1	918384	240348
3304	4.31903	0.0462232	UP	768.304	12.9372	39496.6	33044.3	2263.69	142719	42499.7
1174	4.27133	0.0163405	UP	960.226	33.6227	60893.1	97914.9	73086.1	418227	106250
1237	4.24196	0.017123	UP	528.78	15.0409	3385.3	3343.59	4011.98	15241.3	2901.8
1537	4.22768	0.0212159	UP	1125.09	24.4192	676480	728933	197020	3.08169e+06	694575
2557	4.22434	0.0345399	UP	862.435	26.3418	153940	94058.4	30491	397335	111403
611	4.19074	0.0083259	UP	676.03	26.7257	45772.3	29519.2	25241.5	123707	20968.2
396	4.16469	0.00519687	UP	561.181	15.1301	14760.2	13173	7026.43	54861.4	9740.73
2483	4.13849	0.0333053	UP	811.436	26.7025	423607	362322	122160	1.49947e+06	415842
3500	4.13798	0.0491751	UP	676.369	26.7081	124550	104767	41770	433523	144149
408	4.13766	0.00544606	UP	992.608	24.4115	113298	142085	52324.4	587901	96701.1
2446	4.13734	0.0328438	UP	811.838	26.7081	216681	175521	51324.6	726189	196058
298	4.12539	0.00383188	UP	575.871	39.1226	15050.1	10489.1	7056.43	43271.6	5663.91
2751	4.06282	0.0375903	UP	1096.97	33.6611	111974	199957	56646.6	812390	230391
2024	4.03938	0.02757	UP	1054.83	24.4192	589433	643323	224636	2.59863e+06	673734
288	4.01853	0.00362956	UP	1205.31	24.4192	529519	665789	195757	2.6755e+06	373618
1835	4.00626	0.0248564	UP	1015.67	40.7455	15340.2	16598.7	18669.6	66498.7	15469.8	[2382][M]+
750	3.98777	0.0104552	UP	702.355	23.6647	57215.1	42345.1	16471	168862	33298.3	[1893][M]2+
923	3.98131	0.012949	UP	283.957	2.12496	14572.4	20949.6	2911.49	83406.9	13795
2408	3.97334	0.0324403	UP	1406.12	24.4275	224096	244677	120066	972186	283987
447	3.94287	0.00608467	UP	389.727	11.9124	52245.9	39704.1	26385.6	156548	27522.8	[1100][M]2+
3253	3.94021	0.0455144	UP	982.278	27.6867	206063	199764	61205.7	787110	243265
2605	3.92178	0.0353229	UP	811.637	26.7081	308577	304715	127831	1.19502e+06	349332
3114	3.91757	0.043525	UP	346.054	2.7083	31741.5	37627.2	17175.3	147407	47213
1708	3.9107	0.0231131	UP	1417.76	23.6055	8041.28	7903.36	8058.83	30907.7	7640.43
1399	3.89226	0.0195423	UP	233.081	14.2134	3533.14	5040.02	1326.04	19617.1	4244.88
2216	3.88965	0.0302089	UP	186.118	4.17653	258312	342847	203849	1.33356e+06	392440	[318][M]2+
470	3.86586	0.00635256	UP	1054.9	24.4367	567161	697611	250246	2.69686e+06	458654
3481	3.86452	0.0489997	UP	1054.59	24.4115	241942	281154	103633	1.08653e+06	353173
1344	3.81508	0.0189223	UP	260.487	11.9122	59171.9	47066.1	35882	179561	45898.4
2990	3.80702	0.0414573	UP	1403.69	30.1259	256946	276222	188116	1.05158e+06	349285
1828	3.74049	0.0247625	UP	598.398	40.1067	11090.3	12944.7	13506.1	48419.4	9305.09
460	3.65596	0.006229	UP	973.622	39.1696	51677.3	41412.1	20735.5	151401	27229	[2333][M]+
328	3.63269	0.00427798	UP	281.195	17.5851	6515.8	21103.9	12307	76664.2	9173.58
929	3.6317	0.0129965	UP	701.399	21.1279	6428.66	5810.09	2664.13	21100.5	4575.72
3017	3.60829	0.041909	UP	213.982	43.093	25918.7	72046.1	82712.7	259963	71437.3
872	3.60064	0.0121133	UP	399.755	22.339	3847.43	3539.9	1941.15	12745.9	376.599
1779	3.59506	0.0241269	UP	622.068	16.1577	8535.72	7117.88	5112.76	25589.2	6960.08
1844	3.5681	0.0249819	UP	992.904	24.4367	295046	386642	109756	1.37958e+06	327862
2044	3.56505	0.0278739	UP	222.075	8.90523	6309.83	17381.2	3780.05	61964.7	14653.3
946	3.52112	0.0132587	UP	992.726	24.4276	257786	312574	162045	1.10061e+06	243519
1919	3.51906	0.0261805	UP	1002.66	40.1611	25224.6	25841.5	24803.5	90937.6	14013.5
515	3.51067	0.00698201	UP	307.165	15.4259	16307.6	22755.8	9907.35	79888	14478.9
1536	3.49207	0.0211971	UP	806.195	15.4764	15713	17310.5	10902.6	60449.5	15593.4	[2090][M]+
3094	3.48884	0.0432177	UP	600.278	15.51	5594.43	4887.73	5547.9	17052.5	4328.52
3032	3.46693	0.0421122	UP	890.355	13.9585	44440.6	44101	4978.33	152895	40840.4
1122	3.45413	0.015693	UP	992.845	24.4153	324601	388616	126001	1.34233e+06	282194
2737	3.43497	0.0372702	UP	591.369	39.211	105936	73126.6	52857.3	251187	78160.1
500	3.42603	0.00674037	UP	432.699	13.8867	9803.44	11804.7	7217.17	40443.4	6010.42	[1238][M]2+
2114	3.41636	0.0288396	UP	512.376	39.6626	30792	27482.8	25332	93891	11965.8
1245	3.40562	0.0172079	UP	775.263	15.4764	9980.79	13489	8383.03	45938.4	1997.4	[2022][M]+
2922	3.38359	0.0404884	UP	172.12	2.41317	45060.1	75588.8	76659	255762	70571.6
1657	3.36038	0.0225009	UP	1297.95	24.4277	306606	466452	236822	1.56746e+06	400195
393	3.34712	0.00515127	UP	623.819	18.9526	10811.1	21524.1	10900.1	72043.9	6084.06	[1725][M]3+
2577	3.30897	0.0348273	UP	296.159	12.3698	14004.7	15201	12655.4	50299.7	2993.14
1217	3.30809	0.016916	UP	908.653	40.1969	26424	30113.5	18892.1	99618.2	23093
190	3.30184	0.00213584	UP	599.246	11.7189	3403.78	3705.63	1506.09	12235.4	1453.94
2790	3.27334	0.0381613	UP	349.211	18.5394	3748.31	4632.33	4105.42	15163.2	1209.96
282	3.2508	0.00355231	UP	194.138	3.0769	8568.03	19861.4	7261.92	64565.5	9411.75
3410	3.24726	0.0479151	UP	1257.94	23.6916	20984.7	26518	14437.1	86111	28261
1771	3.23937	0.0240013	UP	556.404	39.6594	26039.5	21734	18212.3	70404.5	11292.1
2012	3.2374	0.0274148	UP	416.283	18.5637	6112.93	11077.9	9231.18	35863.5	8598.2
2843	3.2318	0.0390868	UP	938.658	39.6672	28447.5	28978.2	26701.3	93651.7	10079.6
3270	3.21423	0.0456622	UP	1054.77	24.4277	499210	671961	329278	2.15983e+06	685781
768	3.2023	0.010708	UP	254.15	11.912	26574.2	25895.6	16366.5	82925.4	10557.1	[564][M]3+
746	3.17851	0.010414	UP	268.154	33.7228	92415.5	264617	145717	841089	161876
1969	3.17154	0.0269181	UP	583.881	39.1226	23860.9	22131	17571.8	70189.2	7793.99
2033	3.17094	0.0277216	UP	890.696	13.9683	40233	32501.5	11388.4	103060	26022.9
489	3.15799	0.00662265	UP	880.616	39.1933	40676.3	34545	18251.8	109093	16814.6	[2204][M]+
1290	3.15366	0.0180515	UP	294.063	14.5506	2868.72	5376.32	3723.18	16955.1	1830.65
1660	3.15275	0.0225402	UP	1205.45	24.4367	549458	878770	259991	2.77054e+06	631219
2356	3.12838	0.0319486	UP	1143.59	23.6758	28320.8	59763.1	32064.1	186961	52623
3343	3.10124	0.046875	UP	1124.89	24.3949	385550	498363	135748	1.54554e+06	451286	[2549][M]3+
2174	3.0846	0.0296602	UP	545.367	40.6277	26617.8	44443.5	35336.9	137090	15874
2141	3.07188	0.0292506	UP	1031.67	39.6379	50713.6	49886.7	41048.8	153246	32932.5	[2410][M]+
596	3.05313	0.00814023	UP	332.17	15.5244	6859.97	28018.8	10927.4	85545.1	15363.1
1004	3.04463	0.0141024	UP	197.151	35.0468	22157.1	39595.7	4490.71	120554	19026.5
1580	3.04056	0.0217408	UP	1298.02	24.4276	319933	515894	228671	1.56861e+06	379128
1702	3.02315	0.0230618	UP	506.851	39.1579	21778.4	17210.7	8158.75	52030.6	12878.6
1863	2.9864	0.0252248	UP	389.239	4.18861	36233.7	62752.2	13666.6	187403	41235.7
2391	2.97866	0.0322264	UP	915.607	40.2132	20571.7	22318.6	17505.8	66479.7	15882.3
54	2.97133	0.000490242	UP	623.99	18.9551	13061.3	22527.2	5456.57	66935.7	4484.46
2810	2.9679	0.0385138	UP	564.846	39.1403	58965.6	65809.1	49461.3	195315	12454.3
1526	2.92686	0.0210705	UP	590.81	18.9101	33157.2	45788.2	21120.4	134016	31767.1
2247	2.92672	0.0305828	UP	146.417	30.6592	57064.1	81713.8	49296.7	239154	63869.7
1820	2.92616	0.0246855	UP	535.871	39.6222	18312.5	17292.7	12133.4	50601.2	10963.8
2559	2.91561	0.0345588	UP	203.012	4.02559	4665.69	11764.7	798.389	34301.2	7590.73
1676	2.90402	0.0227668	UP	590.473	18.9101	81873.5	119451	55314.1	346887	84014.7	[1646][M]2+
3395	2.8915	0.0476891	UP	595.252	38.8939	80988.2	148688	72355.4	429932	133978	[1660][M]+
2625	2.88892	0.0356141	UP	498.361	39.2166	27107.2	23619.6	18265.5	68235.1	8046.21
2881	2.88299	0.0396533	UP	597.895	40.0996	21556	23063.3	17090	66491.1	18203.5
366	2.86381	0.00471871	UP	167.143	44.2168	2932.67	13503	4645.75	38670.1	2011.82
988	2.85248	0.0138937	UP	374.179	10.8323	5177.06	9549.7	5521.48	27240.3	3536.97
1000	2.85167	0.0140808	UP	223.108	4.79569	4494.79	8050.46	1661.93	22957.2	4092.82
2873	2.83498	0.039467	UP	380.214	14.7358	27111.1	48399.9	29137	137213	39565.6
1448	2.8302	0.0200747	UP	192.122	8.89826	4534.44	13920.4	4294.69	39397.5	8570.83
3215	2.81798	0.0448466	UP	987.64	39.6515	95715.9	132250	109510	372677	91087.8	[2352][M]+
2307	2.8138	0.0313695	UP	328.191	9.49483	5112.31	9628.99	2214.94	27094	6421.07
2642	2.81195	0.0359357	UP	590.642	18.9101	68592.1	89819.9	36878.7	252569	69230.2
2188	2.80846	0.0298852	UP	503.722	11.3973	15704.4	19470.9	3878.36	54683.3	12404.2
2685	2.78866	0.0364949	UP	708.971	18.9579	12116.8	16333.2	9781.05	45547.6	12568.1
1310	2.78645	0.0184114	UP	266.973	10.6137	21040.8	81914.5	50360.4	228251	38596.2
2778	2.78605	0.0379887	UP	708.572	18.9101	47539.9	68431.6	18580.4	190654	49729.8
406	2.78444	0.00540061	UP	462.825	39.1758	24479.7	24413.5	9744.84	67978.1	5719.86
2955	2.7747	0.0409465	UP	707.966	18.9101	37140.8	52478.7	21354.7	145613	41493.3
3443	2.7706	0.0484147	UP	562.076	19.5059	32011.4	57277.7	12493.6	158694	44005.8
1044	2.76918	0.0146868	UP	708.771	18.9101	23595.4	34183	17616.2	94658.9	18349.4
2140	2.76877	0.029247	UP	402.268	16.874	20349.2	33456.1	21950.3	92632.3	8973.67
915	2.76706	0.0128839	UP	287.236	38.5508	43300.1	82033.5	44394.7	226992	35899.4
3383	2.76339	0.0474372	UP	434.274	19.3307	3561.38	10079.9	3233.67	27854.8	8079.75
1601	2.75288	0.0219391	UP	236.549	15.4764	16321	22023.3	11095	60627.4	13990.3
2290	2.7524	0.0311876	UP	590.143	18.9101	46926.8	67899.7	23761.7	186887	47397.5
1087	2.74954	0.0151945	UP	708.166	18.9123	69019	102301	44830.9	281280	57942.6
1519	2.74867	0.0210088	UP	1298.18	24.4367	306791	574790	271969	1.57991e+06	361382
738	2.74421	0.0103384	UP	330.238	15.5061	10209.8	16740.2	6496.6	45938.5	8402.49
160	2.71812	0.00182123	UP	1129.7	24.9512	424298	658093	197047	1.78877e+06	170947
795	2.71425	0.0110568	UP	344.253	16.8735	50592.6	79574.2	39965.7	215985	31840.3	[942][M]+
2313	2.69941	0.0314293	UP	221.091	3.27554	25368.1	56683.7	14910.3	153013	36760.9
2569	2.69218	0.0347621	UP	326.254	17.5965	6057.88	25647.1	18405.2	69046.6	14109.7
1817	2.68733	0.0246644	UP	616.385	39.5887	20642.7	31360.6	17989.9	84276.3	6910.63
510	2.68265	0.00688305	UP	659.405	39.5537	36731.1	58994.9	25070.1	158262	21376.8	[1804][M]2+
1864	2.67979	0.0252467	UP	929.596	39.1758	100184	116947	69560.9	313394	30108.5	[2273][M]+
1462	2.67879	0.0202586	UP	203.081	3.28446	8609.97	18708.8	5844.45	50117	10803.6
3441	2.64388	0.0483964	UP	495.351	39.6698	38694.4	35722.4	28106.8	94445.6	20900.5
1931	2.62747	0.0263366	UP	894.636	39.6844	44163.7	65703.8	39346.9	172635	18575.9	[2225][M]+
1924	2.58819	0.02625	UP	201.075	12.6718	14569.2	51104.2	21828.4	132267	31518.5
3214	2.58525	0.0448371	UP	377.145	15.4796	6.09944e+06	9.25389e+06	3.19381e+06	2.39236e+07	6.70262e+06	[1045][M]+
126	2.5787	0.0013119	UP	227.091	9.97435	25590.2	91517.5	19297.6	235996	10326.1
2527	2.55193	0.0340219	UP	885.575	39.1935	186434	244425	144891	623757	50481.3	[2218][M]+
1440	2.54802	0.0199943	UP	245.186	14.4817	557505	935134	195371	2.38274e+06	463185	[538][M]+
3362	2.54694	0.0471514	UP	481.337	39.2224	34177.1	33622.9	20577.9	85635.6	23863.8
3391	2.54679	0.0475863	UP	163.115	4.18861	24669	46146.1	9819.73	117524	31200.9
1909	2.54622	0.0259755	UP	413.237	22.0838	5137.82	6581.1	3645.72	16756.9	1579.11
3316	2.5441	0.0463952	UP	488.308	10.0702	30890.5	72830.9	9861.61	185289	46137.8
293	2.53517	0.00374126	UP	114.055	44.1958	7001.8	42254.2	11089.9	107121	13869.7
3173	2.52447	0.0444114	UP	836.595	39.2107	63714.6	74699.7	48618.6	188577	16119.1
3519	2.51843	0.0495256	UP	600.378	40.0976	89921.4	172628	127263	434751	71757.2
833	2.50824	0.0116068	UP	177.09	38.0222	36806.5	70630.1	10801.8	177157	26945.4
2214	2.49594	0.0302031	UP	360.149	1.65153	26649.4	110079	30379.2	274750	64039
1474	2.49501	0.0203897	UP	565.348	39.1277	24938.8	29020.1	15446.1	72405.5	11652.4
462	2.4908	0.00626446	UP	498.34	39.158	73679.3	83201.9	25769.8	207239	30551	[1426][M]2+
658	2.48459	0.00907315	UP	539.855	39.1402	46538.1	55488.3	20702.1	137866	21819.3	[1527][M]2+
2170	2.47463	0.0296172	UP	562.328	19.5059	17593.8	36509.5	5530.03	90347.6	18678.6
2805	2.4641	0.0384507	UP	513.861	39.6418	23077.4	28049.6	14088.5	69117.2	17963.7
1592	2.45448	0.0218934	UP	180.065	15.8348	4146.12	14238.3	7011.87	34947.5	3178.09
1886	2.45374	0.0255145	UP	503.316	39.2283	175934	216247	116058	530615	103987	[1441][M]+
994	2.44754	0.0140211	UP	288.143	32.2593	50000.8	126608	57452.1	309878	47168.8
1939	2.44532	0.0264198	UP	545.29	14.4781	26813.2	30451.6	15250.7	74463.9	16081.1
2393	2.44409	0.0322535	UP	792.564	39.2117	121265	136131	81913.6	332717	57464.4	[2051][M]+
1839	2.442	0.0248884	UP	590.891	39.5937	34659.6	49433.5	26393.5	120716	14128.1
2335	2.43515	0.0316757	UP	519.355	18.4662	6399.81	11630.2	6015.26	28321.3	1846.9
1478	2.4326	0.0204309	UP	458.294	14.0294	7758.34	11945.3	6042.81	29058	4890.59
3542	2.42614	0.049809	UP	997.413	9.97435	30578.5	57662	38756.8	139896	32588.9
2707	2.42311	0.0367827	UP	547.345	39.2283	118315	138167	80438.2	334795	75347.4	[1549][M]+
1439	2.41911	0.0199907	UP	260.222	32.2996	20534.1	30582	9674.38	73981.1	15280.9
2161	2.41587	0.0295216	UP	236.185	21.328	7429.69	20985.3	9809.13	50697.6	11730.3
369	2.40546	0.00481601	UP	174.055	3.09258	6883.76	19227.1	3304.71	46250	5765.94
702	2.40371	0.00967585	UP	546.862	39.6241	64993.4	103173	37259	247999	38942.6
2714	2.39373	0.0368675	UP	251.139	12.7913	14247.7	34076.9	1847.85	81571	16577.8
1559	2.39205	0.0215118	UP	293.844	13.424	71585.5	76355.6	37402.8	182646	32894.9
2628	2.36914	0.0356353	UP	568.875	39.6113	53317.4	74811.4	43748.8	177238	33841	[1604][M]2+
660	2.35106	0.00909459	UP	459.249	1.21687	13385.2	24438.5	8869.38	57456.3	5405.87
2225	2.34279	0.0303435	UP	204.086	2.6383	68541.7	189567	33310.6	444115	92999.8
3217	2.3398	0.0448797	UP	520.851	39.1457	30834.1	34761	17974.8	81333.7	21069.4
1499	2.32748	0.0207362	UP	868.69	1.44013	58710.7	62914.1	11938.2	146432	27377.9
3286	2.3202	0.0459214	UP	850.604	39.7017	75794.9	118180	73464	274201	53496.9	[2159][M]+
589	2.29666	0.00807093	UP	186.399	30.6473	92298.4	457872	156847	1.05158e+06	105241
2164	2.29519	0.0295574	UP	225.112	18.3482	13664	91946	21973.4	211034	45988
140	2.29374	0.00147553	UP	251.134	2.82876	8746.38	17069.5	1460.93	39153	2924.66
1513	2.28887	0.0209493	UP	247.128	2.04656	281133	522677	46052.5	1.19634e+06	191220
1364	2.28804	0.0191687	UP	218.175	21.0156	3708.72	7074.83	2701.18	16187.5	3102.78
3319	2.28373	0.0464836	UP	1370.06	27.3189	33263.8	79553.7	16994.2	181679	45460.2
3535	2.27518	0.0497421	UP	505.345	39.6379	81806.1	128195	76766.8	291666	32960.3	[1447][M]2+
2587	2.27394	0.0349852	UP	316.223	12.377	16012.8	23857.8	10605.8	54251.3	12699.7
1922	2.26615	0.0262265	UP	509.831	39.158	45324.1	58216.9	22365.9	131928	28319.9
2432	2.26473	0.0326993	UP	610.272	14.0059	15884.3	16638.5	5486.76	37681.6	8795.22
2242	2.26468	0.030531	UP	615.882	39.5878	63976.3	115155	54313.9	260789	21032.4
2909	2.25449	0.040225	UP	1120.7	24.3421	258463	549344	288829	1.23849e+06	274381
1827	2.25311	0.0247602	UP	524.85	39.6409	81299.7	143600	68412.2	323548	45071.9
1954	2.23631	0.0266281	UP	228.563	15.4764	14074.5	22895.5	10416.3	51201.6	9768.38
1951	2.23487	0.0265981	UP	232.081	3.60228	7775	53286.8	6025.13	119089	21492.5
561	2.22971	0.00762719	UP	334.222	27.6148	10450.2	39791.3	10774.8	88723.2	12748.1
1643	2.22653	0.0223575	UP	298.097	10.5336	33121.9	84565.9	14098.6	188288	34436
533	2.20475	0.00722192	UP	517.841	39.1579	55432.4	80539.7	24995.6	177570	17847.9	[1473][M]2+
1429	2.20309	0.019873	UP	347.217	21.4453	7377.42	20568	7969.53	45313.2	8168.83
2517	2.19453	0.0338177	UP	561.87	39.1252	36372.8	43980.6	22148.9	96516.7	13206.9
2292	2.18092	0.0312229	UP	220.154	6.50979	4556.27	17364.1	6578.48	37869.7	8349.61
2490	2.1711	0.0333991	UP	194.139	8.25124	21125.1	89563.6	43729.8	194451	24630.1
2228	2.16818	0.030356	UP	208.19	10.5317	7082.4	27098.1	2658.49	58753.4	10755.6
2671	2.16452	0.0363332	UP	520.82	39.149	116490	142598	17083.2	308656	62466.7
2539	2.1619	0.0341346	UP	509.331	39.1457	85436.4	113881	47903.2	246200	53814.6
2931	2.15713	0.0405642	UP	484.839	39.1634	23480	28565.8	14705.7	61620.1	11631.8
3261	2.15413	0.0456059	UP	391.243	22.3132	8392.56	17871.1	9182.12	38496.7	3603.43
3188	2.14611	0.0445736	UP	674.154	1.56307	9866.18	10939.7	5815.41	23477.8	3146.82
1563	2.1416	0.0215638	UP	564.344	39.1277	108747	169063	68122.5	362065	59449.5
3409	2.11571	0.0479145	UP	571.855	39.6064	118198	256196	137288	542036	95479.1
3475	2.11404	0.048889	UP	604.979	18.9551	19164.9	37672.9	11175.1	79642.1	20236.4
2576	2.11086	0.0348183	UP	549.841	39.6241	172931	319788	151447	675026	111785
1468	2.0983	0.0203173	UP	228.063	12.7913	4384.15	9944.17	3826.89	20865.8	3193.1
2111	2.09195	0.0287943	UP	194.117	35.7628	130571	610092	98515.6	1.27628e+06	244620
3185	2.0919	0.0445432	UP	191.022	1.28678	54713.3	121033	10550.3	253189	52767.7
2075	2.08921	0.0282963	UP	571.355	39.6064	208446	446160	192771	932123	144450
1540	2.08123	0.0212475	UP	130.065	19.5867	8885.71	24290.2	8831.28	50553.5	8656.59
3165	2.07599	0.0443272	UP	531.344	39.143	60933.9	78350.3	35217.7	162655	36083.4	[1505][M]2+
3455	2.07594	0.0484835	UP	342.247	14.8293	52282.9	134690	61911	279607	15573.4	[934][M]+
1795	2.07352	0.024379	UP	228.05	6.79729	5400.18	33727.3	13349.8	69934.4	11448.6
2113	2.06969	0.028813	UP	604.811	18.9551	19456.8	36496.2	13854.1	75535.8	14707.1	[1679][M]3+
1685	2.068	0.0228938	UP	250.2	18.7725	8866.69	25323.3	9452.88	52368.6	8946.97
214	2.06733	0.00250058	UP	168.123	3.59808	17672.5	60491.1	5127.51	125055	10267.6
2398	2.0588	0.032343	UP	623.319	40.1752	13784.7	16790.6	5801.3	34568.4	7316.82
2253	2.03151	0.0307466	UP	177.054	14.1259	20392.5	98846.1	35627.9	200807	10004.9
2427	2.0293	0.0326578	UP	549.374	39.6106	41462.1	69776.7	29887.1	141598	22504.8	[1557][M]2+
2440	2.01948	0.0327765	UP	542.333	39.1402	172247	283060	120229	571632	90553.3	[1534][M]2+
385	2.00959	0.00499783	UP	437.309	39.2224	34611.6	46939.9	10694.2	94330.1	9935.51
172	2.00237	0.00194839	UP	280.121	15.151	13729.3	37143.5	4355.33	74375.2	1556.18
1069	1.99547	0.0150332	UP	302.211	22.4801	13038.4	25198.5	3305.97	50282.7	7325.38
3241	1.98104	0.0452455	UP	169.122	32.0156	25275	98557.5	45480	195246	27063.8
781	1.96147	0.0109239	UP	279.167	4.4336	27853.2	306281	79311	600763	40003.3
609	1.95889	0.0082505	UP	184.96	43.9762	60495.9	997108	49029.4	1.95323e+06	182035
1545	1.95475	0.0213387	UP	350.217	27.8336	18946.1	85987.7	13617.1	168084	28036.1
1832	1.95208	0.0248289	UP	157.122	35.9136	23279.3	95727	26230.2	186867	34575.8
990	1.92746	0.013956	UP	111.02	1.16843	27648.2	34073.5	7575.32	65675.3	9977.06
2451	1.91494	0.0329395	UP	223.11	5.9818	4854.65	25759.9	9551.25	49328.6	4683.2
3258	1.91394	0.0455618	UP	1234.7	17.9395	14566.6	21493	8167.73	41136.2	8586.86
1687	1.9092	0.0229075	UP	467.041	15.4765	5989.53	21249.9	6983.74	40570.3	3863.34
2143	1.90835	0.0292705	UP	466.032	15.4795	7247.84	21749.3	7960.44	41505.3	5259.84
836	1.89602	0.0116115	UP	157.133	6.03311	11048.1	62393.6	16669.7	118299	12809.3
3081	1.89216	0.0429684	UP	1059.16	24.951	481553	692237	275832	1.30982e+06	233436
1699	1.88654	0.0230373	UP	280.174	16.7439	8616.95	21094.7	6885.24	39796	5456.66
791	1.84823	0.0110332	UP	237.086	5.35189	9534.81	38260.9	8550.68	70715	4021.7
2338	1.8432	0.0317105	UP	1078.66	20.8583	13156.7	38507.1	6729.2	70976.5	13081.4
1430	1.83644	0.0198787	UP	407.181	38.624	16102.2	33818.4	4660.25	62105.5	9442.82
1723	1.83227	0.0233004	UP	222.149	15.1753	8255.66	41149.7	11344.4	75397.3	12071.5
2572	1.82081	0.0347735	UP	154.097	1.69576	9238.97	22832.7	5055.07	41573.9	8014.79
653	1.80427	0.00896521	UP	280.153	14.3396	425820	1.3134e+06	285838	2.36974e+06	183004	[670][M]+
2464	1.79549	0.0330555	UP	206.139	2.76845	25242.4	71970.3	22257.3	129222	8914.38
3142	1.78961	0.0438507	UP	245.66	10.0702	21044.6	58552.2	17964	104786	20612.5	[540][M]2+
2784	1.77563	0.0381184	UP	157.097	11.7402	120117	280098	67089	497349	96016.3	[222][M]+
1903	1.77109	0.0258567	UP	164.091	8.91173	16468.7	102688	16968	181870	30033.2
3181	1.76891	0.0445114	UP	157.133	5.59273	10256.7	65257	21214.3	115434	6596.21
2190	1.76718	0.0298973	UP	363.251	38.642	266203	694146	173762	1.22668e+06	212129
2029	1.76296	0.0276087	UP	116.107	13.5958	8968.76	150267	43053.1	264915	39479.3
1583	1.75878	0.0217495	UP	262.165	13.8709	26493.7	140465	13103.8	247046	34313.5
2516	1.75301	0.0338081	UP	232.154	10.984	18036	96607.3	24138.6	169354	30378.6
1376	1.74078	0.019294	UP	944.566	17.5169	10436.1	26400.2	6819.83	45956.9	4412.44	[2305][M]3+
1213	1.73587	0.0168718	UP	468.352	39.6672	21055.1	34232.2	8243.9	59422.7	7187.1
1808	1.73141	0.024573	UP	333.702	16.6032	61030.6	108382	28032.6	187654	27185.1
2920	1.72612	0.0404496	UP	200.092	3.904	17118.6	113360	20007.7	195674	36771.3
1307	1.70714	0.0183713	UP	133.514	2.37409	8648.09	33710.2	1597.94	57548	6407.24
2991	1.66466	0.0414686	UP	328.211	15.4084	3972.84	11422.8	3360.56	19015.1	1606.13
2798	1.65999	0.0382845	UP	130.521	42.9616	52729.7	345743	99815.8	573929	54474.9
1777	1.64873	0.0241139	UP	545.122	18.5764	6196.15	13367.4	260.461	22039.2	2430.45
2629	1.63659	0.0356632	UP	140.034	3.34933	140721	847188	179662	1.3865e+06	230052
2499	1.63625	0.0335242	UP	399.127	15.4796	26940	127086	32219.4	207945	14059.1	[1126][M]+
493	1.63559	0.00664196	UP	138.51	1.3048	76830.9	181274	28498	296489	25456.2	[127][M]2+
295	1.63183	0.00376111	UP	167.106	21.1921	48791.8	299091	27112.3	488065	39669.4	[256][M]+
496	1.61758	0.00666956	UP	148.06	2.49932	47131.6	373792	38218	604639	57379.4
1518	1.61555	0.0210062	UP	663.429	40.1026	44722.2	87559.8	7769.49	141457	17772.4
543	1.61379	0.00741653	UP	159.016	1.60741	22661	84364.6	11766.8	136147	13232.1
1367	1.61057	0.0191998	UP	129.091	13.3491	58109.1	295832	54469.4	476458	61099
2536	1.60581	0.034098	UP	245.078	33.7246	446910	1.85304e+06	476531	2.97564e+06	298809	[531][M]+
3339	1.59611	0.0466961	UP	146.117	7.3121	11844.8	67927	19290.4	108419	13118.9
1471	1.58271	0.0203563	UP	147.065	8.91173	186601	1.32776e+06	176069	2.10146e+06	274506	[170][M]+
1826	1.57128	0.0247515	UP	211.057	10.0367	3356.62	11946.2	2128.43	18770.9	558.613
1141	1.57002	0.015953	UP	190.143	12.6687	20108.7	75134.2	10021.5	117962	14115.4
1323	1.55609	0.0185888	UP	235.129	5.24508	5599.99	32769.4	6277.8	50992.1	4904.4
629	1.55334	0.00869276	UP	203.139	2.89346	73581	278925	42180.1	433265	32000.3	[377][M]+
2838	1.54872	0.0390071	UP	237.086	3.06612	7365.39	24998.4	5759.3	38715.4	5310.72
471	1.54131	0.00639523	UP	463.386	39.8364	33784	65727.6	5580.93	101307	8659.98
1753	1.53817	0.0237341	UP	131.07	5.47973	22221	214521	39905.3	329969	39684.6
2615	1.52783	0.0354161	UP	160.133	16.0909	5313.23	22546.7	4661.86	34447.5	4671.73
2590	1.51533	0.0350133	UP	411.232	14.5015	24329.3	80116.1	17200.5	121402	14541.8	[1167][M]+
2891	1.51531	0.0398952	UP	160.92	1.55694	20762.3	77468.9	14902.2	117390	17287
3371	1.51143	0.0472681	UP	170.819	30.6312	192028	1.43226e+06	344934	2.16475e+06	268851
2715	1.49451	0.0368691	UP	116.034	1.53271	43490.4	129896	28090.3	194131	18365.1
2131	1.49021	0.0291733	UP	303.19	20.3919	3822.15	11479.6	865.57	17107	2091.33
2987	1.4798	0.0414056	UP	113.096	18.3856	54047.9	431956	86902.7	639209	84309.8	[43][M]+
853	1.47169	0.0118542	UP	1136.72	1.42074	25044.9	66882.2	8711.59	98429.7	4335.16
2362	1.47025	0.0320057	UP	179.048	1.7551	74953.7	404047	52957.4	594050	79017.8
2459	1.4672	0.0330069	UP	290.195	15.3884	41965.1	220481	27582.5	323490	43253.1
3327	1.45401	0.046557	UP	132.929	42.9302	18111.1	38262.5	8054.69	55634	6577.58
1183	1.45107	0.0164824	UP	159.064	2.11415	31886.8	117599	15775.2	170645	16824.2
1338	1.44581	0.0187716	UP	183.112	4.06824	12566.4	74930.6	9817.43	108335	11309.7
3549	1.43101	0.0499852	UP	117.997	1.3048	69753.4	200871	30700.7	287448	42030.4
2647	1.43092	0.0359601	UP	190.979	1.29568	35976	127552	23819.1	182517	15514
3045	1.40357	0.0422797	UP	275.17	1.64209	16412.3	36980.1	4029.21	51904.1	6835.67
3479	1.40186	0.0489568	UP	129.054	8.91173	265979	2.23337e+06	245096	3.13088e+06	433822	[87][M]+
2543	1.38343	0.0342588	UP	362.217	13.9779	3353.02	22721.4	3651.79	31433.5	1994.34
2586	1.38255	0.0349667	UP	164.93	1.51292	222874	591199	42700.7	817361	92724.6
271	1.38179	0.00340653	UP	124.086	36.1246	791838	1.04651e+07	200513	1.44606e+07	577311
3306	1.37115	0.0462438	UP	259.004	1.75166	43213.9	252041	25975.4	345587	44332.2
1851	1.35468	0.0250602	UP	341.268	40.089	15883	55446	6966.27	75111.5	6821.39
3157	1.31912	0.044009	UP	201.112	13.0926	21958.9	175472	15535.5	231468	26063.4
3048	1.28047	0.0423741	UP	292.212	15.9406	17139.1	69536.7	8969.85	89039.8	5646.34
2912	1.27278	0.0402818	UP	124.087	30.2027	502911	1.46998e+07	1.42505e+06	1.87096e+07	1.77399e+06
2394	1.24242	0.0322643	UP	346.119	38.0306	24413.8	112831	10897.1	140183	9757.63
3357	1.23785	0.0470429	UP	180.904	1.51292	237920	742392	77500.5	918966	74898
2520	1.19783	0.0338443	UP	205.049	15.1902	5642.31	22726	1904.5	27222	1208.41
3162	1.15111	0.0441851	UP	107.953	1.44498	29987.1	103676	6513.35	119342	6718.99
246	4502.95	0.00304286	DOWN	471.784	21.8923	398233	3.36915e+06	322637	0	0
1387	2952.21	0.0194135	DOWN	425.275	16.8697	778624	7.33334e+06	1.79548e+06	2234.62	2182.33	[1216][M]+
1214	2285.79	0.0168723	DOWN	202.391	34.5026	216776	1.71025e+06	389725	0	0
1205	2252.7	0.0167735	DOWN	202.532	35.9061	156620	1.68549e+06	382928	0	0
1410	2229.35	0.0196513	DOWN	184.012	34.5026	179958	1.66802e+06	411086	0	0
728	2140.66	0.0101361	DOWN	202.402	34.5026	199937	1.60166e+06	281441	0	0
1902	2055.18	0.0258198	DOWN	202.38	34.5066	167369	1.5377e+06	436464	0	0
2086	2029.9	0.0284176	DOWN	184.023	34.5191	175147	1.51879e+06	453173	0	0
1139	2007.11	0.0159129	DOWN	184.002	34.503	186221	1.50174e+06	332094	0	0
1875	1935.39	0.0253903	DOWN	202.425	34.5026	167178	1.44808e+06	407456	0	0
1433	1621.95	0.0199021	DOWN	202.436	34.5066	156186	1.21356e+06	301044	0	0
1193	1578.63	0.0166408	DOWN	702.953	14.7388	377206	1.18114e+06	267253	0	0
1613	1574.36	0.0220561	DOWN	202.37	34.5185	140919	1.17795e+06	308128	0	0
1696	1462.94	0.0230264	DOWN	173.358	30.5766	110667	1.09458e+06	292769	0	0
2923	1461.03	0.0405061	DOWN	323.692	11.5496	407791	1.09315e+06	393112	0	0
1199	1457.6	0.0166885	DOWN	173.392	30.5755	87216.7	1.09059e+06	247127	0	0
995	1456.42	0.0140219	DOWN	170.647	31.9565	102868	1.08971e+06	225881	0	0
1028	1452.19	0.0143999	DOWN	222.763	35.9061	96801.4	1.08654e+06	228306	0	0
1990	1415.53	0.0271901	DOWN	184.043	34.5046	128425	1.05911e+06	308822	0	0
2568	1408.79	0.0346995	DOWN	183.982	34.503	114305	1.05407e+06	349243	0	0
1011	1330.91	0.0141909	DOWN	703.151	14.7388	385582	1.24486e+06	259540	436.535	756.102
814	1280.25	0.011413	DOWN	222.752	35.9061	85054.6	957895	178781	0	0
2191	1229.05	0.0298983	DOWN	222.774	35.9061	95364.6	919583	281765	0	0
1761	1225.28	0.0238656	DOWN	222.796	35.8923	86640.2	916766	249798	0	0
1417	1204.41	0.0197518	DOWN	168.687	34.503	112904	901153	222675	0	0
841	1140.75	0.0116708	DOWN	170.613	31.9244	76869.7	853519	161121	0	0
1488	1070.16	0.0205912	DOWN	643.379	26.8344	216273	800700	202144	0	0	[1774][M]2+
1623	1040.55	0.022137	DOWN	202.447	34.5066	99444.8	778546	204037	0	0
682	977.457	0.00940775	DOWN	222.74	35.9061	76498.2	731342	123739	0	0
337	945.094	0.00440796	DOWN	170.664	31.9565	74583.8	707128	81586.2	0	0
1915	904.137	0.0260151	DOWN	168.668	34.5066	90854.3	676483	192768	0	0
1210	897.534	0.0168227	DOWN	702.749	14.7388	211343	671543	152797	0	0	[1895][M]+
1365	890.941	0.0191727	DOWN	183.972	34.5066	107230	666610	162215	0	0
1285	878.704	0.0178983	DOWN	185.672	35.8897	79019.5	657454	154427	0	0
2866	856.305	0.0393918	DOWN	185.654	35.8897	76812	640695	227012	0	0
645	815.615	0.00885675	DOWN	222.818	35.9088	57313.9	610250	100140	0	0
2205	760.818	0.0300251	DOWN	515.26	15.5244	222854	1.32407e+06	406242	1241.52	2150.38	[1467][M]+
234	716.423	0.00285443	DOWN	472.788	21.8923	62570.9	536034	49710	0	0	[1365][M]2+
1189	710.611	0.016575	DOWN	202.358	34.5185	92423.2	531686	120059	0	0
957	648.033	0.0134573	DOWN	222.83	35.8923	41025	484864	98418.7	0	0
1840	553.513	0.0249263	DOWN	202.347	34.503	70948.6	414143	115420	0	0
1179	526.938	0.0164274	DOWN	572.342	22.1522	122219	664164	149144	761.615	1319.16	[1616][M]+
1485	521.949	0.0205101	DOWN	185.692	35.8897	59023.6	390527	98391.5	0	0
1981	521.021	0.0270898	DOWN	202.562	35.8897	115462	958592	278621	1341.03	2322.73
2652	514.568	0.0360653	DOWN	173.418	30.6083	61625	385005	130188	0	0
700	494.637	0.00963491	DOWN	185.635	35.8923	59837.8	370092	63379.6	0	0
3125	437.741	0.0436694	DOWN	183.961	34.5026	72340.9	327522	122599	0	0
1299	430.829	0.0182258	DOWN	585.961	14.7388	93361.3	322350	76424.4	0	0	[1633][M]3+
996	410.21	0.0140293	DOWN	222.841	35.8897	33515	306923	63637.7	0	0
3424	401.054	0.0481271	DOWN	203.897	33.943	45143.3	300072	118335	0	0
3402	377.959	0.047789	DOWN	570.273	12.9971	91913.7	282792	111098	0	0	[1611][M]2+
3426	370.234	0.0481478	DOWN	740.176	27.221	216808	608956	239772	1145.98	1984.9
908	351.32	0.0128062	DOWN	319.139	5.62717	356826	2.56598e+06	506420	7303.83	2182.36
1984	342.599	0.0271103	DOWN	203.856	33.9487	69448.1	583251	169506	1203.62	2084.74
1608	342.081	0.0219846	DOWN	586.128	14.7388	102427	318602	83101.4	432.558	749.213
825	325.255	0.0115088	DOWN	202.582	35.9088	69959.4	598132	111991	1340.16	2321.22
2899	324.885	0.0400456	DOWN	570.021	12.9971	72471.2	243082	86885.7	0	0	[1609][M]2+
1615	312.754	0.0220755	DOWN	184.053	34.5026	96129.8	768689	200774	1959	3393.09
1967	305.312	0.0268503	DOWN	288.675	10.8805	59851.4	228437	66173.9	0	0
3213	303.649	0.0448288	DOWN	1446.81	18.0641	41779	227193	86244.3	0	0
1349	300.827	0.0189682	DOWN	289.217	33.1235	46975.7	225081	54470.5	0	0
2739	297.63	0.0373532	DOWN	366.719	18.2316	84383.2	222690	76712.1	0	0
779	293.896	0.0109056	DOWN	190.179	29.0846	82690.3	558672	101792	1402.11	2428.53
2074	293.882	0.0282938	DOWN	1446.96	18.0641	31384.3	219885	65459.7	0	0
579	282.978	0.00788464	DOWN	203.825	33.943	63034.3	504607	78066.8	1284.4	2224.65
2478	282.263	0.0332625	DOWN	187.795	30.6156	67777.5	211191	68432.8	0	0
1235	266.589	0.0170903	DOWN	259.652	15.8104	78660.5	266360	60945.8	749.74	712.403	[589][M]2+
3271	266.216	0.0456706	DOWN	399.704	12.2717	36726	199185	76369.8	0	0	[1132][M]+
161	261.801	0.00182643	DOWN	389.21	14.6271	86987.5	271670	20061.5	1037.7	71.8199	[1097][M]2+
3200	261.026	0.0446848	DOWN	1446.66	18.0641	37223.5	195302	74010.6	0	0
3499	261.016	0.0491623	DOWN	566.794	18.2247	40807.9	195295	77903.4	0	0
2028	259.854	0.0276077	DOWN	1442.45	20.2065	34387.8	194425	57143.6	0	0	[2745][M]2+
1522	254.575	0.0210385	DOWN	878.438	14.7388	71320.6	190475	48623.3	0	0	[2201][M]2+
865	253.88	0.0120244	DOWN	566.29	18.2316	67781.9	243033	46466.6	707.875	616.76
2976	250.758	0.0412245	DOWN	1468.66	23.4659	30072.2	187619	68104.6	0	0
3309	250.318	0.0462904	DOWN	639.011	25.6158	115186	187290	72330.4	0	0	[1766][M]3+
1162	249.903	0.016234	DOWN	878.684	14.7388	62556.2	186980	41774.1	0	0	[2202][M]2+
870	243.305	0.0121027	DOWN	202.336	34.5066	39323.6	182043	35006.3	0	0
2857	240.594	0.0393253	DOWN	292.832	14.9059	39541.4	180015	63725.9	0	0
3336	232.68	0.0466419	DOWN	375.537	18.512	62022.9	174093	67507.3	0	0
1339	223.511	0.018805	DOWN	1442.33	20.1828	35620.5	167233	40291.5	0	0	[2744][M]2+
1509	219.152	0.0209033	DOWN	459.74	17.0842	51354.4	163971	41718.6	0	0	[1326][M]2+
1932	216.603	0.0263701	DOWN	185.617	35.8733	23523.1	162065	46508.1	0	0
411	211.648	0.00557104	DOWN	174.34	29.0847	72187.5	423769	55236.1	1503.42	2604.01
519	209.886	0.00703931	DOWN	739.773	16.8223	47108.4	157039	22942.2	0	0
936	206.286	0.0130644	DOWN	459.99	17.0842	41908.5	154345	30859.2	0	0
1787	197.161	0.0242228	DOWN	717.16	14.9775	49668.3	147518	40506.2	0	0
3252	195.322	0.0454794	DOWN	523.508	13.5958	71881	146142	55906.4	0	0	[1487][M]2+
2946	194.697	0.04082	DOWN	1491.69	17.7981	30264.3	145674	52601.9	0	0
2016	193.619	0.0274722	DOWN	600.695	14.667	56605.7	144868	42469.1	0	0
3043	193.275	0.0422291	DOWN	1446.52	18.0641	23987.4	144610	53170.2	0	0
1904	192.995	0.025871	DOWN	397.176	13.357	70147.2	237086	67204	729.649	1263.79	[1122][M]2+
851	188.51	0.0118464	DOWN	617.311	15.8629	43371.7	154041	29267.9	318.343	551.387	[1703][M]+
1572	186.525	0.0216475	DOWN	671.931	15.2856	45272.3	139560	36154.8	0	0
1234	185.645	0.0170854	DOWN	1446.35	23.5202	23454.4	138901	31856.7	0	0
3264	184.836	0.0456301	DOWN	1447.1	18.0409	29203.1	174261	66624.9	443.982	768.999
981	183.285	0.0138342	DOWN	171.364	35.9061	21026.9	137136	28231.3	0	0
3538	182.406	0.0497816	DOWN	739.971	27.221	180946	583202	233079	2947.87	2781.23
3291	181.934	0.0460062	DOWN	171.39	35.8897	36491.1	305100	117038	1178.18	2040.66
3210	177.159	0.0447908	DOWN	559.822	21.2527	59514.7	132552	50294.9	0	0
1534	172.841	0.0211714	DOWN	1442.58	20.2013	28517.5	155572	39766.2	401.28	695.037	[2746][M]2+
3116	169.741	0.0435916	DOWN	1491.84	17.7981	25290.7	127002	47494.5	0	0
44	165.832	0.000346942	DOWN	624.16	28.0712	39392.6	124077	4004	0	0
1964	164.469	0.0267703	DOWN	627.546	14.0349	71896.5	123057	35592.1	0	0
2836	163.518	0.0389916	DOWN	317.645	10.9999	135410	402986	141333	2215.07	2930.1	[832][M]2+
1420	161.376	0.0198332	DOWN	961.712	20.2257	17006.1	120743	29898.9	0	0
2404	160.556	0.0324049	DOWN	1491.97	17.7981	21422.1	120130	38395.1	0	0
1280	160.318	0.0178103	DOWN	1446.21	23.5202	19206.1	119951	28103.7	0	0
2538	159.331	0.0341175	DOWN	429.748	18.4874	42755.2	119213	39148.1	0	0
1070	158.849	0.0150424	DOWN	1052.17	16.6155	20911.6	118852	25537	0	0
757	157.176	0.0105645	DOWN	839.41	15.2619	30737.3	117600	21103.6	0	0	[2139][M]2+
1607	156.49	0.0219775	DOWN	171.407	35.9061	33509.1	262251	68295.2	1177.02	2038.67
1742	155.119	0.0235762	DOWN	1442.7	20.2013	18925.4	116061	31424.7	0	0
2601	154.791	0.035257	DOWN	1491.56	17.8071	21996.9	115816	38697.1	0	0
1862	154.758	0.0252144	DOWN	401.218	17.8149	40850.5	155338	43360.3	754.347	666.851	[1134][M]+
2760	154.342	0.0377645	DOWN	420.562	15.1436	30596.5	115480	40011.9	0	0	[1198][M]3+
284	153.898	0.00358598	DOWN	586.46	14.7388	30731.5	115148	11975.5	0	0
679	148.401	0.00937409	DOWN	480.245	13.1375	29818.2	111035	18752.3	0	0	[1389][M]3+
1846	144.769	0.0249935	DOWN	686.778	13.5958	39275	108317	30229.7	0	0
1080	143.884	0.0151289	DOWN	268.658	15.8104	131957	423122	90617.4	2940.71	1610.36
2200	142.377	0.0299832	DOWN	1040.18	16.4961	35822.6	241305	73534.2	1694.83	539.18
1130	136.92	0.0157719	DOWN	878.182	14.7388	32886	102444	22551.5	0	0
1838	135.988	0.0248871	DOWN	311.842	13.4047	39575.9	101747	28333.3	0	0	[816][M]3+
3239	133.282	0.0451771	DOWN	541.608	18.3441	31739.3	99722.9	38012.9	0	0	[1531][M]3+
2925	131.296	0.0405121	DOWN	375.872	18.5353	35930.5	98236.6	35329.9	0	0
2921	128.811	0.0404497	DOWN	683.194	25.9061	45484.2	96377.3	34632.9	0	0
1849	127.198	0.0250269	DOWN	394.85	2.32841	29271.4	95170.8	26579.2	0	0
2220	126.391	0.0302495	DOWN	717.559	14.9775	35968.2	94566.6	29153.3	0	0
1896	124.978	0.0256696	DOWN	941.774	29.0692	2218372	9.44481e+06	2.65355e+06	75571.9	54454.8
3536	123.837	0.0497434	DOWN	184.073	34.5185	50847.3	304858	121728	1962.96	3399.95
3108	123.01	0.0434387	DOWN	1492.12	17.8071	17931.6	92036.9	34354.2	0	0
1920	121.368	0.0262211	DOWN	671.727	15.2856	49806.8	149535	42543	982.676	906.863
859	120.834	0.011911	DOWN	1380.49	24.2736	26357.4	90409	17244.6	0	0
2620	118.629	0.0354907	DOWN	377.123	15.4764	2.24793e+06	7.86037e+06	2.61357e+06	66260.2	20314.5
1181	117.145	0.0164589	DOWN	1052.03	16.6155	17536.6	100844	22649.5	362.042	627.075
895	117.091	0.0126625	DOWN	887.97	20.2065	39878.2	244796	47829.7	2090.65	1131.98
3377	115.938	0.0473309	DOWN	546.939	13.333	28869	86745.9	33903.1	0	0	[1547][M]3+
1732	114.65	0.0233973	DOWN	750.869	14.667	29880.2	85782.4	23134.9	0	0
1456	114.085	0.0202038	DOWN	1338.22	27.7395	362669	1.21833e+06	302121	10679.1	5371.51
1812	111.27	0.0246252	DOWN	393.726	11.5496	26327	83253.1	23056.3	0	0
1110	111.195	0.0155624	DOWN	739.576	16.8223	23493.6	83197.1	18189.6	0	0
564	110.044	0.00770121	DOWN	335.435	17.132	27295.8	82335.7	12587.7	0	0
2883	109.999	0.0396885	DOWN	184.84	31.9348	64389.2	453376	160054	3872.22	3854.08
3509	109.872	0.0492798	DOWN	997.424	17.7743	24614.2	82207.5	32834.9	0	0
1673	108.931	0.0226943	DOWN	600.896	14.667	30060.5	81503.4	21636.5	0	0
1134	108.063	0.0158549	DOWN	456.505	17.838	31997.2	80853.9	17846.6	0	0
243	107.95	0.00300162	DOWN	888.28	20.2065	18760.2	80769.2	7681.81	0	0
1810	106.764	0.024609	DOWN	616.483	16.5954	22722.7	79882.1	22115.1	0	0
3161	106.209	0.0441255	DOWN	1013.17	18.0641	13676.4	79466.6	29911.9	0	0
1180	104.963	0.0164476	DOWN	539.67	14.0496	26284.1	78534.1	17663.6	0	0
2815	104.588	0.0386317	DOWN	961.803	20.2013	28897.5	159766	55628.2	1278.17	1308.83
1821	103.968	0.0246875	DOWN	695.629	18.9714	29090.8	77789.7	21571.5	0	0	[1880][M]2+
3532	103.772	0.0497094	DOWN	1052.46	16.6155	13927.6	77642.8	31157.3	0	0
2889	103.709	0.0398462	DOWN	523.259	13.5958	63002.8	135744	48167.7	810.093	1403.12
1791	103.33	0.0243564	DOWN	246.022	14.341	20396.3	128211	35196.3	741.978	1285.14
976	103.06	0.0137247	DOWN	608.731	22.7907	11770.6	77110.3	15810	0	0
1652	102.937	0.0224411	DOWN	839.659	15.2856	36781.8	103195	27162.3	503.698	872.431
2255	102.838	0.0308088	DOWN	716.957	14.9775	27627.2	76944	23949.3	0	0
1971	102.598	0.0269502	DOWN	591.538	12.6122	26249.3	82265.3	23811.5	303.018	524.843
1166	102.587	0.0162495	DOWN	358.713	16.2403	27174	86193.4	19233.6	341.396	591.315
264	101.964	0.00330791	DOWN	375.223	6.97923	8993.57	76290.7	7618.84	0	0
548	101.918	0.00749374	DOWN	905.134	16.312	24276.8	76255.6	11498.3	0	0
3498	101.009	0.049158	DOWN	1013.07	18.0641	18207.1	98876.2	39273.7	480.078	831.52
1798	99.8158	0.0244373	DOWN	255.631	5.50782	14018	81668.4	22467.3	319.385	553.191
442	98.2879	0.00605062	DOWN	1177.1	29.0847	6.32483e+06	4.78323e+07	6.50337e+06	486655	434722
2809	97.4107	0.038509	DOWN	224.253	33.9416	26842.3	186201	64842.4	1412.7	2446.87
1860	97.1904	0.0251831	DOWN	688.42	17.838	26573.2	72718.7	20374.5	0	0
1759	95.3745	0.0238148	DOWN	1052.6	16.6155	10516.5	71360	19422.5	0	0
437	94.6817	0.00597832	DOWN	466.226	15.8821	15576.2	70841.7	9530	0	0	[1346][M]3+
1026	94.3156	0.0143678	DOWN	888.12	20.2013	32729.5	192169	39981.4	2037.51	1099.51
229	93.6686	0.00268795	DOWN	202.127	35.7748	26210.4	70083.7	6306.16	0	0
1086	93.0684	0.0151869	DOWN	657.127	14.5954	22388.3	69634.6	15035.3	0	0
1264	92.7023	0.017631	DOWN	961.882	20.2013	29695.2	175818	40588.5	1896.58	945.416
1108	92.3107	0.015535	DOWN	222.295	35.7911	17320.7	69067.7	15086.8	0	0
1341	92.0877	0.018876	DOWN	941.884	29.0682	1.94974e+06	9.54757e+06	2.29158e+06	103679	109743
3222	91.3581	0.0449153	DOWN	501.648	12.9027	24917.1	68355	25974.9	0	0
1560	91.2004	0.0215407	DOWN	1051.89	16.6394	10096.1	68237	17632.6	0	0
1138	89.1112	0.015902	DOWN	632.325	16.9171	19893	77246.4	17052.5	368.049	637.479
1156	88.641	0.0161874	DOWN	394.545	18.4397	22034.3	66322	14795.5	0	0
1876	87.2014	0.025402	DOWN	171.424	35.9061	26227.4	146538	41112.1	1181.65	2046.67
2943	86.9594	0.0407861	DOWN	1332.1	23.432	20681.3	83302.5	29934.4	459.141	795.255
2126	86.5494	0.0291237	DOWN	421.869	11.5496	13196.2	64757	19571.4	0	0	[1201][M]3+
997	86.1921	0.0140477	DOWN	462.254	12.6366	17683.2	64489.7	13380.3	0	0
3160	86.1341	0.044097	DOWN	664.989	12.8108	41652.1	64446.3	24249.8	0	0
3418	85.8241	0.0480199	DOWN	547.534	15.5244	21207.3	64214.3	25292.9	0	0	[1552][M]2+
3345	85.0233	0.0469044	DOWN	572.808	17.0126	19091.7	63615.2	24742.2	0	0
2076	84.7905	0.0283029	DOWN	382.211	15.2379	130818	370197	109311	4366.02	4712.33	[1070][M]3+
1733	83.7258	0.0234227	DOWN	423.185	12.194	19156	73987	19907.4	384.876	666.624
2460	82.8787	0.0330286	DOWN	333.22	9.51884	8585.28	62010.6	20019	0	0
275	82.4406	0.00344178	DOWN	530.489	22.7671	30605.6	102298	10605.6	991.469	894.641
3363	81.7038	0.0471548	DOWN	997.925	17.7689	20054.3	61131.5	23844.3	0	0
992	80.9932	0.013971	DOWN	887.74	20.2013	22827.1	115845	23871	1180.9	1178.1
3028	80.8719	0.0420601	DOWN	609.783	12.6609	22620.9	60509.1	22200.5	0	0	[1694][M]2+
3266	80.3625	0.0456397	DOWN	481.732	11.4786	16504.8	60127.9	23045.4	0	0
2750	79.8017	0.0375823	DOWN	444.971	12.5636	18703.2	64565.6	22228	310.269	537.402
2201	79.7046	0.0299897	DOWN	759.694	12.9971	17601.3	66325.5	20283.1	333.336	577.354
2019	79.511	0.0275312	DOWN	616.651	16.5916	21218.8	59490.9	17459.8	0	0
33	79.0981	0.000239105	DOWN	674.585	14.0496	21932.6	59181.9	1585.34	0	0
1220	79.0059	0.0169767	DOWN	1338.63	27.7395	217901	685840	156771	8431.46	11371.2
3464	78.9367	0.0487488	DOWN	876.65	27.2043	921435	2.37206e+06	931425	30050.2	30541.6
3138	78.5298	0.0438252	DOWN	444.722	12.5636	20898.5	72285.6	26877.4	671.083	583.545	[1277][M]2+
586	78.4131	0.00805112	DOWN	748.99	28.0712	43708.6	138534	22106.7	1267.91	2196.08
472	78.2561	0.00639947	DOWN	740.374	16.8461	17114.3	58551.9	8152.03	0	0
1473	78.169	0.0203799	DOWN	608.873	22.7844	12722.1	96174.2	23852.5	1230.34	334.185
1593	78.0156	0.0218936	DOWN	1339.74	23.5409	12305.2	71750.2	18647.6	420.884	728.993
1865	77.9974	0.0252471	DOWN	473.489	13.3723	28499.1	58358.4	16372.6	0	0
916	77.4508	0.0128877	DOWN	1046.2	29.0769	4.71427e+06	3.76593e+07	7.39163e+06	486236	174441
2802	77.0112	0.0384014	DOWN	591.288	12.6122	22142.6	71071.8	24731.8	424.07	734.511	[1647][M]2+
2023	76.8412	0.0275636	DOWN	622.121	16.288	37802.7	118842	34449.3	1546.59	253.694
740	76.6105	0.0103449	DOWN	824.538	20.204	30413.3	131579	23402.9	1468.1	1594.25
1073	76.4673	0.0150936	DOWN	941.829	29.0839	1.77278e+06	1.22673e+07	2.61002e+06	160426	66345.4
338	76.4222	0.00440826	DOWN	1206.85	16.312	15007.6	57179.8	6597.46	0	0
1129	76.3698	0.0157536	DOWN	739.583	16.6155	15942.9	57140.6	12571.1	0	0
1132	76.2545	0.0157939	DOWN	599.479	16.5916	15961.1	63453.7	13962.7	333.323	577.333	[1672][M]3+
2068	76.2493	0.028231	DOWN	753.113	25.955	139148	394528	116976	4675.38	8097.99
2890	75.4928	0.0398906	DOWN	628.83	17.2752	20661.4	69972.7	24841.9	428.073	741.445
1324	74.8534	0.0185889	DOWN	1338.02	27.7395	328329	1.1725e+06	278120	15663.9	11367.5
2270	74.4933	0.0309944	DOWN	584.96	14.1775	21298.3	55736.6	17403	0	0	[1632][M]3+
2608	73.9167	0.03537	DOWN	556.905	18.9787	23949.8	55305.1	18510.1	0	0
921	73.6723	0.0129243	DOWN	599.645	16.5916	19462.9	55122.3	10960.6	0	0
2316	73.5984	0.0314541	DOWN	1108.09	29.1585	3773467	2.45031e+07	7.60649e+06	332930	70762.6
2725	73.3872	0.0369924	DOWN	572.813	15.2379	30837.7	77685.8	26378.6	809.171	709.245	[1619][M]2+
3119	73.1147	0.043617	DOWN	583.551	18.3919	42183	139982	51844.8	1665.16	1867.88	[1631][M]2+
3216	72.5213	0.0448564	DOWN	663.998	18.0579	28081.6	58961.6	22290.4	314.219	544.243
962	72.4791	0.0135112	DOWN	615.495	42.0497	20187.9	170186	34447.1	2098.67	1868.14
1714	72.1217	0.0231619	DOWN	1213.37	16.5199	11101.7	53962.1	14477.2	0	0
365	71.8609	0.00471698	DOWN	1205.83	16.312	16719.5	53767	6418.73	0	0	[2623][M]3+
1333	71.6259	0.0187052	DOWN	1046.25	29.0769	6.05993e+06	4.36759e+07	1.03561e+07	609778	197273
1722	71.4867	0.0232937	DOWN	695.2	25.9061	22705	53487	14392	0	0
1694	71.4138	0.0229955	DOWN	941.731	29.0693	1.72871e+06	1.27261e+07	3.35934e+06	178202	93895.2
601	71.2647	0.00818056	DOWN	539.471	14.0496	17900.3	53320.9	8404.79	0	0
926	70.8798	0.0129594	DOWN	1107.8	29.0846	8494575	6.19183e+07	1.21662e+07	873569	228210
3392	70.8225	0.0475999	DOWN	456.645	15.6916	44564.9	103310	40223.5	959.914	1662.62
1618	70.743	0.0221211	DOWN	288.173	10.8965	227963	896001	231715	12665.6	5732.48
690	70.4651	0.00949408	DOWN	539.869	14.0349	17425.7	52722.6	8961.77	0	0
3364	69.933	0.0471645	DOWN	911.402	16.5199	23668.7	147204	56841.6	1855.52	2356.1
3274	69.6157	0.0457065	DOWN	545.338	13.6913	36896.2	96371.5	36720.8	885.53	1533.78
742	69.4338	0.0103778	DOWN	693.313	15.8395	22375	62075	11086.6	395.21	684.524
2938	69.3231	0.0406987	DOWN	760.367	12.9971	16011.5	51868.2	18699.6	0	0
3167	69.2584	0.0443309	DOWN	220.793	2.32841	16948.9	51819.8	19554	0	0
2032	69.1323	0.027679	DOWN	1337.81	27.7395	283609	890625	258396	12882.9	3082.86
3066	68.9588	0.042669	DOWN	502.048	12.9027	18905.8	51595.6	19075.9	0	0
898	68.5327	0.0126842	DOWN	1107.85	29.1364	7.67689e+06	6.03074e+07	1.17622e+07	879980	510261
3147	68.4937	0.0438936	DOWN	1469.09	23.4828	19134	120864	45052.7	1265.8	2192.43
2529	68.331	0.0340286	DOWN	612.288	13.4047	17214.2	51125.9	16766.1	0	0
1943	68.2021	0.0264998	DOWN	620.786	17.1797	19290.9	89504.8	25667.5	813.54	1409.09	[1717][M]2+
1227	68.0344	0.0170323	DOWN	624.325	28.0884	66286.8	265653	61346.5	3405.88	5899.15	[1726][M]2+
186	68.0075	0.0021191	DOWN	995.867	16.6394	9118.67	50883.8	4063.57	0	0
428	67.986	0.00579943	DOWN	254.802	7.58377	7154.89	50867.8	6738.93	0	0
739	67.745	0.0103412	DOWN	533.038	15.8629	19301.5	50687.4	8997.78	0	0	[1509][M]2+
1384	67.2849	0.0193981	DOWN	473.24	13.3723	24109.8	54358.5	13280.1	309.079	535.341
3012	66.9971	0.0418293	DOWN	629.081	17.2752	12685.2	50127.9	18337.8	0	0
1212	66.7131	0.0168705	DOWN	824.825	20.2065	19914	84444	19280.6	766.973	1328.44
1727	66.6933	0.0233333	DOWN	941.927	29.0692	1.56049e+06	1.02037e+07	2.71634e+06	152995	112131
537	65.892	0.00724702	DOWN	421.987	15.0968	8404.58	49301	7309.14	0	0
681	65.7098	0.00940758	DOWN	609.02	22.7648	11789.6	57331.1	9760.05	373.683	647.238
1604	65.3831	0.0219711	DOWN	575.34	10.8805	13959.7	48920.2	12771	0	0
887	65.3261	0.0123496	DOWN	612.649	17.0842	14986.8	48877.6	9496.17	0	0
545	65.2324	0.00747087	DOWN	905.381	16.312	12881.4	48807.5	7348.12	0	0
1208	64.9305	0.0167958	DOWN	1052.31	16.6187	17580.7	112533	25715.5	1234.33	2137.92
1949	64.6715	0.0265867	DOWN	147.879	31.9837	59512.3	286399	82482.3	3929.71	6806.46
1869	64.559	0.0253314	DOWN	414.53	10.3553	16634.3	48303.6	13575.2	0	0
3534	64.5584	0.0497297	DOWN	628.515	20.2502	19407.8	53200.2	21244	325.257	563.362
3047	64.505	0.0423633	DOWN	907.392	15.1674	27639.9	66964.6	24519.8	539.324	934.136
2766	64.4972	0.0378107	DOWN	941.632	29.0692	1.42334e+06	8.57811e+06	2.92925e+06	133000	47516.4
3092	64.165	0.0431954	DOWN	695.879	18.9714	24343.9	68231.2	25240	564.564	977.854
703	63.4365	0.00967877	DOWN	656.338	16.9888	13048.1	47463.8	8147.11	0	0
1454	63.1191	0.0201723	DOWN	887.89	20.2013	38257.9	232449	57438.9	3682.7	2773.28
1427	62.7155	0.0198632	DOWN	610.295	9.66326	22443.6	56956	14091.9	409.359	709.03
2130	62.4742	0.029147	DOWN	1446.5	23.5074	21155.1	132471	39684.7	1871	2049.74
2098	62.3416	0.0286159	DOWN	592.627	12.5636	12622.5	46644.5	13968.3	0	0
1393	62.0344	0.0194753	DOWN	672.333	15.2856	14527.4	46414.7	11386.1	0	0
2099	62.0321	0.0286246	DOWN	532.545	16.7506	17506.5	46413	13901.2	0	0
2870	61.8009	0.0394187	DOWN	678.188	17.0126	13877.4	46240	16389.8	0	0
804	61.7152	0.0112437	DOWN	624.496	28.0884	58240	252728	48222.3	3596.26	6228.91
1102	61.2604	0.0154301	DOWN	580.537	15.6199	23902.5	53188.9	11583.6	369.437	639.884
395	61.2049	0.00519583	DOWN	458.547	13.333	15813.6	45794.1	5739.77	0	0
3044	60.5392	0.0422398	DOWN	330.687	2.32841	13913.8	45296	16656.7	0	0
789	60.3756	0.0110121	DOWN	1107.63	29.0769	5.37704e+06	3.98659e+07	7.22153e+06	660297	307517
3310	60.3256	0.0462951	DOWN	628.711	20.2502	17263.9	45136.2	17432.2	0	0
1786	60.2089	0.0241863	DOWN	739.378	16.5916	15922.5	52464.1	14351.3	372.56	645.294
2042	59.8839	0.0278574	DOWN	592.96	12.576	10817.4	44805.7	13230.9	0	0
1776	59.8136	0.0240865	DOWN	421.155	2.35496	17582.8	61376.2	16760.4	527.319	913.343
1362	59.5907	0.0191351	DOWN	740.177	16.8223	28012.6	100693	24569.8	1190.93	2062.75
3380	59.5404	0.0474131	DOWN	572.554	17.0126	16353.7	44548.7	17427.3	0	0	[1618][M]2+
3437	59.3368	0.0483338	DOWN	1285.08	23.4659	21305	130321	50824.1	1946.9	1702.32
2530	58.7303	0.0340376	DOWN	339.86	15.1203	16881.7	43942.5	14412.4	0	0
1282	58.6869	0.0178344	DOWN	1107.68	29.1364	6352548	5.1674e+07	1.19389e+07	880503	393534
2448	58.6371	0.0328553	DOWN	621.652	15.6916	14433.2	43872.8	14124.4	0	0
1744	58.5746	0.0236099	DOWN	598.565	17.3228	158911	424940	114662	7254.68	9181.57	[1669][M]2+
2193	58.3797	0.029911	DOWN	598.316	17.3228	124737	345457	105345	5668.02	8373.38	[1668][M]+
83	58.35	0.000743256	DOWN	546.268	13.8824	12625.8	43658	2062.7	0	0
170	58.2015	0.00193673	DOWN	1176.92	29.0839	6468487	4.82864e+07	3.80838e+06	829642	409012
1377	58.1928	0.0192941	DOWN	471.219	2.41317	17933.8	50642.9	12347.8	371.454	643.377
1978	58.1687	0.0270323	DOWN	518.435	16.288	13908.5	43522.4	12652.1	0	0
2574	58.0706	0.0347947	DOWN	1456.84	16.4961	7862.22	50029.3	16520.8	362.721	628.25
1825	57.9739	0.0247436	DOWN	911.278	16.5363	45655.3	311409	85930.6	5371.54	6460.96
3102	57.9025	0.0433855	DOWN	991.499	19.0993	13786.9	43323.2	16160.5	0	0
1397	57.8643	0.0195285	DOWN	1046.58	29.0692	2.94738e+06	2.03413e+07	4.92365e+06	351535	169412
1418	57.8164	0.0198229	DOWN	1456.44	16.4961	8397.2	43258.7	10709	0	0
948	57.3472	0.0132797	DOWN	942.026	29.0693	910465	5.51613e+06	1.09969e+06	96188.4	54547.8
2197	56.7448	0.0299407	DOWN	525.92	14.1976	16679.1	42457	13018.7	0	0
826	56.7204	0.0115221	DOWN	1338.42	27.7395	297962	999224	187653	17616.7	15854.5
1670	56.6191	0.022644	DOWN	656.542	16.9888	14190.3	42363	11233.1	0	0
2155	56.4802	0.029448	DOWN	904.63	16.312	17288.3	42259	12846	0	0
2526	56.4601	0.0339751	DOWN	309.179	14.1212	94204.7	238184	76797.8	4218.62	2442.33
413	56.4415	0.00559929	DOWN	395.185	2.30696	14182.6	42230.1	5496.4	0	0
1935	56.2455	0.0263821	DOWN	598.819	17.339	104453	291084	83702.5	4676.43	8099.81
1976	56.21	0.027024	DOWN	1176.98	29.0692	7.29139e+06	5.36066e+07	1.53328e+07	953684	477572
801	56.1301	0.0111751	DOWN	607.999	17.822	19002.4	49051.2	9113.37	375.077	649.652
291	55.9391	0.00371822	DOWN	755.14	23.1658	17114.4	59572.3	6508.13	815.548	715.586
2835	55.5419	0.0389727	DOWN	671.53	15.2856	30149.3	86573.2	30306.3	1059.89	1835.79
891	55.2079	0.0124782	DOWN	1340.28	24.4976	66219.5	194047	39043.6	3016.03	5223.92
899	55.1023	0.0126985	DOWN	941.676	29.0692	1.81023e+06	9.80678e+06	1.90948e+06	177974	93611.9
2803	54.737	0.0384112	DOWN	1049.24	20.2065	18650	77759	26861.3	1171.19	1184.45
1082	54.4395	0.015148	DOWN	371.183	13.3958	27853.6	71451.6	15538.6	813.689	1409.35
3341	54.2436	0.0468085	DOWN	527.762	10.8567	11614.7	40585.6	15767.8	0	0
2668	54.0282	0.036294	DOWN	304.636	12.7838	12261.9	40424.4	13715.1	0	0
897	53.9869	0.0126737	DOWN	1107.74	29.0846	7906192	6.15338e+07	1.1969e+07	1.13979e+06	602982
2791	53.8523	0.0382004	DOWN	1331.97	23.4446	15659.1	105699	36373.6	1713.35	1666.3
1734	52.9766	0.0234432	DOWN	1461.67	18.1344	5168.25	39637.6	10700.9	0	0
2521	52.0049	0.0338518	DOWN	367.449	16.9648	12342.9	38910.6	12725.3	0	0
2002	51.6776	0.0272833	DOWN	345.216	17.838	145811	467615	135602	9048.69	10872.5	[945][M]2+
3506	51.3816	0.0492746	DOWN	429.714	18.3014	8158.49	38444.2	15354.3	0	0
2522	51.209	0.0338896	DOWN	302.112	5.65101	11227.1	71936.6	23258.3	1155.36	1136.86
1096	51.1458	0.0153368	DOWN	1020.48	20.1828	23089.4	76578.6	16822.1	998.455	1729.37
1944	50.9031	0.0265112	DOWN	482.592	17.8697	33733.4	84390.5	24269.9	1159.06	2007.55	[1398][M]3+
1644	50.7877	0.0223622	DOWN	1041.75	16.5248	25427	173622	45774.7	3169.18	4407.94
668	50.675	0.00924121	DOWN	422.236	15.0731	7093.77	45844.9	7697.65	655.281	568.468
713	50.6667	0.00984813	DOWN	769.641	20.2013	11098.7	50059.4	8810.12	489.208	847.333
1449	50.5782	0.0200828	DOWN	739.781	16.6155	9838.19	37843.1	9431.45	0	0
445	50.5355	0.00608287	DOWN	546.017	13.8628	12482.1	37811.1	5131.25	0	0	[1545][M]2+
353	50.2423	0.00458251	DOWN	536.308	15.8104	10970.9	37591.8	4422.84	0	0
884	49.8635	0.0123084	DOWN	186.905	33.9267	23287.5	80610	16008.5	1117.81	1936.1
253	49.7244	0.00319014	DOWN	473.232	12.6366	6275.72	37204.2	3648.37	0	0
3004	49.6975	0.0416991	DOWN	1052.74	16.6394	8965.09	37184.1	13580.2	0	0
2607	49.6199	0.0353362	DOWN	658.338	27.9051	148432	515770	170502	10394.4	12096.1
1720	49.6077	0.0232644	DOWN	1046.15	29.092	4.34133e+06	2.99413e+07	7.89546e+06	603563	157882
1178	49.3187	0.0164201	DOWN	387.224	17.4641	74260.3	221576	50716.7	4243.33	6494.92	[1090][M]2+
3153	49.0408	0.0439611	DOWN	617.312	12.1259	12523.5	51589.5	19117	802.568	696.233
2561	48.8527	0.0345787	DOWN	669.574	13.8149	14659.7	36552	12088.5	0	0
2326	48.837	0.0315263	DOWN	996.009	16.6394	8041.11	42796.1	13420.6	377.499	653.847
2254	48.8271	0.0307782	DOWN	1329.57	17.7689	10453	36532.9	11365.1	0	0	[2704][M]3+
3033	48.6891	0.0421247	DOWN	463.503	16.3834	10844.8	36429.6	13376.8	0	0
762	48.5042	0.010606	DOWN	657.528	14.5954	12585.1	36291.3	6525.51	0	0
433	48.337	0.00586847	DOWN	1046.53	29.0769	3.29286e+06	2.53957e+07	3.34725e+06	525389	181222
2006	48.2845	0.0273238	DOWN	1214.87	16.4961	26916	170986	49130.1	3541.22	2147.09
2952	48.154	0.040902	DOWN	1020.81	20.1828	21307.5	64911.4	23302.3	849.191	1470.84
940	48.1053	0.0131195	DOWN	1046.31	29.0764	6327104	3.46015e+07	6.81188e+06	719285	245703
2198	48.0198	0.0299766	DOWN	641.08	20.4445	11885	35928.8	11023.9	0	0	[1770][M]2+
440	47.8802	0.00600442	DOWN	694.093	17.631	12732.1	35824.4	4829.89	0	0
2901	47.6289	0.0400684	DOWN	508.022	15.2379	9275.17	35636.4	12741.5	0	0
1380	47.4977	0.0193134	DOWN	1076.55	16.7056	14372.1	35538.2	8680.58	0	0
1128	47.3617	0.0157424	DOWN	558.284	16.8461	9789.59	58581	12805.9	987.482	863.6
2261	47.3122	0.0308486	DOWN	765.615	20.1828	25867.4	82159.1	25077.7	1736.53	628.642
1295	47.287	0.0181722	DOWN	1051.75	16.6394	5901.33	35380.6	8375.52	0	0
1767	47.1588	0.0239009	DOWN	134.027	14.3202	76923.9	462084	124177	9798.47	7181.37	[108][M]+
124	46.8259	0.00125868	DOWN	674.837	14.0542	10852.3	35035.6	2154.96	0	0
2935	46.8258	0.0406363	DOWN	544.487	19.0794	8105.84	35035.5	12620.8	0	0
1381	46.4848	0.0193253	DOWN	601.096	14.667	13685.7	34780.3	8498.14	0	0
1930	46.3115	0.0263241	DOWN	229.634	2.64701	7142.01	34650.7	9934.77	0	0
1757	46.3009	0.0237658	DOWN	1075.04	18.7235	16475.8	54311.6	14769.5	674.209	1167.76	[2472][M]2+
115	46.2736	0.00111644	DOWN	597.647	15.8104	11206.5	34622.3	2005.39	0	0
2949	46.1823	0.0408653	DOWN	897.078	29.0692	948878	5.07723e+06	1.79797e+06	109939	60875.9
941	46.0853	0.0131311	DOWN	1020.15	20.2013	12574.4	44781.2	9068.92	472.897	819.082
2230	45.8308	0.030368	DOWN	1049.33	20.2065	19370.2	84635.9	25819.5	1597.3	1541.51
3021	45.7746	0.0419422	DOWN	216.632	1.28678	16948.5	66022.1	24012.5	943.523	1634.23
2236	45.6016	0.0304328	DOWN	1227.37	16.6155	6951.34	34119.5	10551.8	0	0
3429	45.5767	0.0481843	DOWN	941.578	29.0692	1.05097e+06	5.65108e+06	2.18171e+06	123991	32033.6	[2298][M]2+
1023	45.5626	0.0143325	DOWN	583.636	16.4268	8287.09	34090.4	7145.97	0	0
840	45.3883	0.0116562	DOWN	1042.03	16.5199	6073.45	33959.9	6406.63	0	0
2418	45.279	0.0325379	DOWN	897.028	29.0764	1.01267e+06	5.38681e+06	1.69105e+06	118969	59762.9
139	45.2517	0.00147266	DOWN	636.716	14.5716	10952.2	33857.7	2252.94	0	0
2622	45.2227	0.0355376	DOWN	543.279	15.0013	12749.3	33836	11352.9	0	0
2324	45.0744	0.0315092	DOWN	888.2	20.2065	21531.8	142220	44133.8	2905.82	2518.26
1998	44.8028	0.0272527	DOWN	294.24	39.8541	60917.2	340175	99062	7343.3	10025.5
3058	44.5496	0.0425644	DOWN	809.475	16.4961	6462.72	33332.4	12307.5	0	0	[2095][M]3+
2125	44.4418	0.0291015	DOWN	751.118	14.667	16791.8	38710.3	11648.7	372.229	644.719
50	44.0398	0.000418099	DOWN	574.09	14.882	10829.1	32951	1167.36	0	0
1528	44.0224	0.0210783	DOWN	556.503	18.9787	12613.4	37445.6	9561.43	351.798	609.331
1621	43.881	0.0221328	DOWN	608.589	22.7885	6161.5	32832.2	8603.64	0	0
2487	43.5189	0.033375	DOWN	641.331	20.4445	18247.8	47296.3	15143.1	837.398	734.06
364	43.4278	0.00471563	DOWN	711.561	11.9564	17934.5	43822.4	5619.72	510.278	883.828
3071	43.4083	0.0427846	DOWN	778.069	18.3933	121080	418381	152138	9388.86	8384.36
1034	43.3981	0.0144663	DOWN	574.724	27.8849	53536.2	216699	46221.6	4743.88	5535.34
3096	43.1202	0.0432612	DOWN	583.301	18.3699	30143.6	109885	40264.1	2298.93	2265.17	[1629][M]2+
3049	43.1112	0.0423858	DOWN	547.767	18.2084	12525.1	32256.2	11883.4	0	0
3347	43.1078	0.0469142	DOWN	413.469	16.9648	14128.3	34895.3	13484.1	310.682	538.117
1085	42.6112	0.0151715	DOWN	622.526	16.288	10070	31882.1	6880.32	0	0
1650	42.3057	0.0224117	DOWN	335.185	17.156	37755.2	104428	27641.9	2219	3057.82
436	42.1211	0.00592775	DOWN	1108.14	29.0924	2964623	1.68427e+07	2.26128e+06	399864	202011
777	41.623	0.0108836	DOWN	474.753	11.382	10023.2	31142.7	5673.77	0	0
1115	41.5944	0.0156174	DOWN	668.286	16.8223	9607.05	31121.3	6816.44	0	0
2867	41.5334	0.0394001	DOWN	574.438	27.8682	174620	527692	184155	12705.2	13898.7
352	41.2828	0.00456499	DOWN	962.051	20.2065	23260	154886	19333.7	3502.43	3036.56
2995	41.1903	0.041528	DOWN	870.571	17.7837	11173.2	43541.3	15628	807.674	743.685
1356	40.9773	0.0190112	DOWN	941.982	29.0997	1.0653e+06	6.88418e+06	1.63476e+06	168000	73946.5
928	40.9547	0.0129823	DOWN	851.392	22.5037	44654.4	180727	35186.7	4412.86	804.225	[2164][M]2+
583	40.8219	0.00795165	DOWN	874.34	15.6439	7222.66	30543.3	4745.78	0	0
2419	40.813	0.0325449	DOWN	797.418	17.3228	33129.9	74195.4	23225.9	1817.93	728.462	[2069][M]+
427	40.8064	0.00579429	DOWN	543.62	11.2893	8172.05	33736.4	4645.13	327.937	568.004	[1540][M]3+
1443	40.5705	0.0200268	DOWN	809.692	16.5199	7936.25	46048.3	11181.4	1135.02	141.295	[2097][M]3+
362	40.3598	0.0046844	DOWN	769.706	20.1825	13215.4	44718.8	5551.69	858.6	745.973
3231	40.2677	0.0450244	DOWN	424.729	17.6536	10264.8	30128.7	11463.8	0	0
1477	40.2239	0.0204194	DOWN	487.164	5.69877	4443.43	30095.9	7565.2	0	0
3205	40.1769	0.044775	DOWN	1492.34	23.7962	6370.73	30060.7	11403.9	0	0
2665	39.9653	0.0362385	DOWN	777.397	18.3948	142816	507327	168262	12694.2	7619.15
2871	39.8587	0.0394237	DOWN	777.733	18.3948	178822	641650	222889	16098.1	12642.6
2734	39.639	0.0372465	DOWN	241.608	2.01236	15718.4	29658.3	10201.2	0	0
2266	39.4085	0.0309413	DOWN	571.025	12.9749	12218.2	29485.8	9198.3	0	0
302	39.4021	0.00385766	DOWN	1499.8	23.4828	16321.8	83836.3	10975	1628.91	2821.35
2376	39.0254	0.0321247	DOWN	658.172	27.9016	160308	680189	210910	17429.4	2332.94
3482	38.9638	0.0490363	DOWN	1046.08	29.0539	3.49318e+06	1.39219e+07	5.4198e+06	357304	249475	[2422][M]3+
2184	38.943	0.0297648	DOWN	896.936	29.0839	900311	4.39364e+06	1.31349e+06	112822	58961.4
2669	38.8353	0.0363262	DOWN	354.86	12.0531	14335.4	35345	11928.7	411.321	712.428
2678	38.5103	0.0364127	DOWN	1169.39	2.43658	10094.3	28813.7	9792.77	0	0
2118	38.3998	0.0289774	DOWN	1140.22	16.7056	6370.7	28731.1	8660.51	0	0
971	38.3696	0.013612	DOWN	1214.71	16.4961	36409.6	274877	55590.2	7163.93	4541.72	[2635][M]2+
2001	38.3468	0.0272825	DOWN	995.582	16.6632	6653.17	28691.4	8380.8	0	0
844	38.2384	0.011727	DOWN	530.29	22.7671	21410.2	67747.8	12979.8	1522.32	1501.56
1707	38.1422	0.0231103	DOWN	1227.53	16.6394	6453.48	37047	9938.34	472.482	818.362
3474	38.0891	0.0488513	DOWN	646.245	5.67504	6035.85	28498.6	11329.3	0	0
1243	38.0767	0.0171873	DOWN	961.634	20.2065	15293.7	73565	17368.9	1433.21	2482.4	[2321][M]3+
2047	38.0732	0.0278787	DOWN	608.266	12.7838	8117.31	28486.7	8415.31	0	0
259	38.0108	0.00324482	DOWN	201.623	31.9003	98481.2	758669	102035	19460.5	33706.5
2638	38.0059	0.0358657	DOWN	962.626	19.0261	10740.6	46665.9	15657	729.052	1262.76
877	37.9732	0.0121749	DOWN	643.263	13.7868	9002.66	28411.9	5480.1	0	0
388	37.7859	0.0050674	DOWN	1265.56	23.5036	5712.3	28271.7	3499.14	0	0
2280	37.7527	0.0310649	DOWN	962.727	19.0502	10829.6	42939.1	13386.2	638.574	1106.04
1155	37.0774	0.0161503	DOWN	624.662	28.0884	72564.9	183028	39696.5	4936.37	471.205
2826	37.0358	0.0388593	DOWN	470.297	10.8805	7314.36	27710.6	9747.78	0	0
1103	36.9245	0.015454	DOWN	320.143	5.65829	57553.7	400862	89877.8	10856.3	14038.9	[842][M]+
2117	36.86	0.0289612	DOWN	650.826	10.3074	12010.7	27579	8310.79	0	0
1358	36.778	0.019059	DOWN	1461.5	18.158	4933.27	27517.7	6675.74	0	0	[2750][M]3+
156	36.7477	0.00178607	DOWN	187.121	4.0932	59142.4	435168	32280.7	11842.1	3046.35
1137	36.702	0.0158993	DOWN	991.298	29.0692	3.69332e+06	2.55809e+07	5.53512e+06	696989	282520
3140	36.6493	0.0438428	DOWN	1306.69	35.2906	427851	2.74995e+06	1.00352e+06	75034.2	8606.82	[2695][M]2+
3129	36.5349	0.0437175	DOWN	1433.71	26.0861	82404.2	292924	109154	7518.85	13023
1222	36.4514	0.0169872	DOWN	991.345	29.0692	3289311	2.45313e+07	5.48388e+06	672988	256393
3110	36.384	0.0434532	DOWN	1462.01	18.1386	4015.21	27222.8	10163.2	0	0
174	36.2594	0.0019532	DOWN	717.61	14.882	8397.68	27129.6	2079.77	0	0
1544	36.2011	0.0213167	DOWN	992.632	19.6813	6370.65	34929.6	9009.28	466.068	807.254
3164	35.7849	0.0443193	DOWN	709.942	18.7235	9534.28	26774.6	10101.9	0	0
1300	35.773	0.0182681	DOWN	252.664	14.4603	10682.7	30129.8	7180.9	343.443	594.86
1754	35.702	0.0237366	DOWN	1041.61	16.4961	51198.9	357379	95756.2	10010.1	8080.89
2387	35.6338	0.0322004	DOWN	1282.18	20.1828	7088.02	26661.5	8493.09	0	0	[2684][M]3+
1100	35.6015	0.0153956	DOWN	887.66	20.2257	8485.03	50920.9	11109.5	1180.9	1178.1
144	35.5117	0.00158347	DOWN	1381.09	24.2728	60476.3	241087	24443.2	6539.55	8302.79
1260	35.454	0.0174689	DOWN	991.239	29.0692	3.31948e+06	2.44246e+07	5.52625e+06	688910	218563
517	35.2222	0.00701417	DOWN	738.892	25.9061	80264.2	447305	68553.1	12450.1	11047.3
2782	34.9738	0.0380874	DOWN	995.724	16.6394	6429.07	40751.4	13938.8	915.793	796.092
2804	34.9471	0.0384157	DOWN	596.654	17.631	7621.02	26147.7	9142.19	0	0
1296	34.7927	0.0181785	DOWN	1115.19	27.7395	698738	2.47884e+06	570368	71246	8946.75
1250	34.534	0.0173107	DOWN	547.011	18.7235	6977.08	25838.7	5966.02	0	0
3245	34.5331	0.0453609	DOWN	1446.79	23.5036	14942.5	68296.7	25384.7	1977.71	921.221
212	34.4624	0.00242381	DOWN	1380.9	24.2736	58734.6	219933	24136.1	6132.43	6799.75
1081	34.4398	0.015139	DOWN	1108.8	28.7025	559154	2.54467e+06	535366	73887.4	24457.7
247	34.2916	0.00305493	DOWN	613.78	15.8395	10842.5	30146.2	3301.55	380.306	658.709	[1696][M]2+
1991	34.2432	0.0271953	DOWN	789.403	27.9016	95063.4	353156	100215	10313.2	3504.73
119	34.1902	0.00117407	DOWN	540.073	14.0496	8088.64	25581.4	1519.55	0	0
2511	33.9594	0.0337459	DOWN	669.823	13.8149	9478.58	25408.7	8295.98	0	0
2694	33.9173	0.0365737	DOWN	435.683	6.80926	6071.91	25377.2	8644.97	0	0
1625	33.8771	0.0221932	DOWN	176.037	14.3042	261689	1.61765e+06	417299	47750.7	32712.8
129	33.6578	0.00134144	DOWN	616.813	16.8054	10122.5	32843.6	2862.18	477.003	826.193
2389	33.5878	0.0322078	DOWN	793.349	13.357	24867.3	71941	22526.6	1892.48	1638.98
3283	33.5168	0.0458916	DOWN	739.181	16.6155	9474.24	25077.6	9639.95	0	0
1151	33.4653	0.016003	DOWN	1424.51	18.3463	4763.42	25039.1	5553.17	0	0
534	33.4271	0.00722448	DOWN	701.125	23.062	391526	1.35472e+06	202633	40527.5	23364.1	[1889][M]+
3394	33.3148	0.047662	DOWN	781.146	17.4641	7625.52	24926.4	9778.63	0	0
1131	33.1179	0.0157786	DOWN	724.856	26.1513	60054.7	136004	31748.2	3607.86	6249
321	32.611	0.00418292	DOWN	186.887	33.9267	31477.2	139072	18239.1	4015.17	4355.62
1239	32.588	0.01714	DOWN	991.192	29.0692	3.37571e+06	2.06657e+07	4.6213e+06	634152	196350
973	32.585	0.0136314	DOWN	562.979	15.0731	4985.74	24380.4	4981.34	0	0
3082	32.4928	0.0430028	DOWN	389.201	8.06324	4132.99	24311.4	9025.86	0	0
3184	32.4749	0.0445427	DOWN	752.13	18.5594	14465.6	40162.6	15074.5	737.919	1278.11
3401	32.4103	0.0477832	DOWN	200.795	3.24411	5639.36	24249.7	9526.16	0	0
569	32.2051	0.00772199	DOWN	732.363	16.2643	5780.64	24096.2	3688.92	0	0
1198	32.1333	0.0166848	DOWN	616.645	16.8461	9937.15	27744.3	6347.92	364.606	631.517	[1702][M]3+
3539	32.0904	0.0497858	DOWN	778.406	18.3919	57699	185963	72401.4	5794.98	1460.3	[2030][M]3+
173	32.0282	0.00194871	DOWN	1015.49	22.7433	10957.2	44691.6	4200.2	1145.98	1026.57
465	31.9756	0.00630403	DOWN	182.021	42.9637	306202	1.20541e+06	164882	37697.9	13456.6
2315	31.9072	0.0314419	DOWN	735.383	19.3307	12694	45381.3	13851.6	1422.29	414.509
1501	31.9015	0.0207577	DOWN	1021.15	20.1828	10188.7	34022.7	8543.35	817.09	709.054
2474	31.7451	0.0331769	DOWN	1451.98	35.2801	450395	2.95396e+06	932620	93052.4	60574.7	[2748][M]3+
2332	31.743	0.0316188	DOWN	658.006	27.8889	164975	559364	173325	17621.7	15361.6	[1799][M]2+
3417	31.6803	0.047982	DOWN	301.184	14.8499	449921	1.10082e+06	420467	34747.9	14647.8	[766][M]3+
2412	31.6453	0.0325081	DOWN	856.162	29.0541	575136	1.75612e+06	547572	55493.9	31113.1
3514	31.5282	0.0494338	DOWN	896.886	29.0692	803959	4.43166e+06	1.7206e+06	140562	67808.9	[2230][M]3+
1654	31.4559	0.0224862	DOWN	304.654	3.88181	6935.23	23535.6	6218.21	0	0
1581	31.3694	0.0217408	DOWN	991.451	29.0692	2713755	1.99645e+07	5.04215e+06	636434	237507
3075	31.356	0.0428101	DOWN	717.036	18.7235	27409.1	93546.9	33998.6	2733.98	2865.31	[1920][M]3+
2537	30.9828	0.0341106	DOWN	1282.28	20.2013	6624.41	28133.7	9196.66	409.238	708.822
2779	30.9801	0.0380218	DOWN	225.457	1.28678	15220.3	57273.5	19877.8	1349.91	2338.11
1891	30.9794	0.0255942	DOWN	910.405	16.5534	34994.2	249417	69241.5	8051.05	6101.62
3301	30.801	0.0461465	DOWN	528.587	22.6931	11070.9	23045.6	8885.19	0	0
1438	30.7785	0.0199901	DOWN	1213.87	16.5367	88312	636204	155643	20670.4	13700.8
2342	30.6853	0.0317497	DOWN	753.371	13.2614	18858.1	56000.6	17270.3	1825	1165.29
2303	30.5813	0.031347	DOWN	896.835	29.0839	720932	2.73795e+06	834625	89530.1	35796.2	[2229][M]3+
1216	30.4551	0.0169138	DOWN	1046.03	29.0846	2308958	1.20354e+07	2.65981e+06	395186	66401.2	[2421][M]3+
294	30.4433	0.00375302	DOWN	405.461	14.3677	15058.4	43414.2	5774.12	927.261	1606.06
2728	30.3469	0.037085	DOWN	670.013	27.8622	821866	3.59809e+06	1.19822e+06	118565	54771.7	[1826][M]2+
3462	30.3388	0.0486767	DOWN	777.152	16.288	7480.5	22699.8	9006.67	0	0
3366	30.3282	0.0471789	DOWN	1451.54	35.3073	207772	1.31482e+06	499784	43352.9	35928.8
2612	30.1987	0.0354076	DOWN	434.425	15.0013	18712.4	46765.8	15653.3	1049.79	1818.3
848	30.1208	0.0117833	DOWN	1134.43	19.697	6856.31	41481.8	8363.46	878.374	1521.39
522	30.0965	0.00706471	DOWN	509.57	15.3095	5805.91	25833.3	4008.95	359.542	622.746	[1454][M]3+
1038	30.0716	0.0145867	DOWN	680.355	19.0749	6708.98	29634.4	6425.07	486.657	842.915
3344	29.7083	0.0468847	DOWN	789.202	27.8849	45956.5	136891	51957.9	4358.45	3904.78
1472	29.5703	0.0203736	DOWN	593.293	12.5636	7878.2	22124.8	5555.08	0	0
19	29.5451	0.000102689	DOWN	1154.26	20.2013	7487.88	27267.3	1449.98	424.098	734.559
3244	29.5087	0.0453524	DOWN	896.977	29.0847	717458	4.56986e+06	1.69132e+06	154865	74568.7
1837	29.4825	0.0248745	DOWN	991.557	29.0692	2101357	1.30811e+07	3.5292e+06	443692	139018
181	29.3183	0.00202791	DOWN	656.739	16.9888	7588.75	25667.6	2536.08	376.677	652.423
1059	29.1536	0.0149813	DOWN	599.312	16.5916	9700.53	29706.4	6544.9	520.156	900.937
607	29.0911	0.00823658	DOWN	996.152	16.6394	7312.01	36547.4	6360.7	757.504	1312.03
2666	29.0681	0.0362772	DOWN	426.884	12.5394	35381.6	91236.3	30644.9	2889.31	3595.1	[1219][M]3+
81	29.0038	0.000714067	DOWN	261.108	3.04133	92802.6	394035	22224.5	13585.7	4849.94
2358	28.9075	0.0319734	DOWN	847.221	18.5353	5711.51	21628.9	6864.4	0	0
2265	28.886	0.0309228	DOWN	920.791	18.0641	7248.71	33280.2	10205.1	902.717	784.109
425	28.8215	0.00576972	DOWN	769.77	20.2067	8246.33	40102.8	5773.25	1142.01	1111.35
2575	28.7657	0.0347978	DOWN	670.347	27.8758	415228	1.61019e+06	517052	55975.9	20000.7
3145	28.674	0.0438614	DOWN	539.613	16.0732	7130	29367.7	10934.5	525.387	909.997
1047	28.4789	0.0147168	DOWN	369.352	42.0677	497007	1.26998e+07	2.86548e+06	445935	592922	[1021][M]+
1568	28.1844	0.0215992	DOWN	563.879	12.3447	4246.83	21087.8	5456.77	0	0
2011	28.1432	0.0274057	DOWN	643.83	28.1397	44013.3	157289	47365.8	5090.07	8816.26
709	28.1057	0.00978253	DOWN	643.497	28.1526	58910.3	184455	33604.8	6313.5	6159.28
1304	28.0174	0.018335	DOWN	384.138	5.19731	14064.4	77275.8	19033	2508.74	3417.37
549	28.0057	0.00750076	DOWN	573.887	14.882	9900.65	20954.1	3161.09	0	0
808	27.9768	0.0112837	DOWN	612.958	13.4047	7474.84	20932.5	3884.25	0	0
1186	27.7151	0.0164892	DOWN	504.573	22.2704	7112.14	20736.7	4670.07	0	0
1093	27.5374	0.0152224	DOWN	1446.64	23.5074	19987.9	104484	23895.5	3544.86	4832.67
1297	27.3673	0.0182134	DOWN	991.133	29.0846	2.64916e+06	1.68219e+07	3.85604e+06	614672	158321
1498	27.1764	0.0207118	DOWN	992.384	19.6729	8992.44	30616.6	7690.92	877.188	764.553
2085	27.1069	0.0284147	DOWN	1424.65	18.3441	4938.76	26519.2	7928.41	479.516	830.545
2073	27.1053	0.0282737	DOWN	593.281	24.3702	65353.4	482332	140015	17794.8	11549.8
1149	26.9941	0.0159975	DOWN	1354.07	26.8294	27583.9	83149.8	19890.9	2581.48	4471.26
2534	26.9156	0.0340792	DOWN	558.977	23.246	6348.12	20138.5	6609.36	0	0
3430	26.7503	0.0482055	DOWN	427.976	15.4051	6484.97	20014.8	7899.86	0	0
2245	26.7262	0.0305553	DOWN	669.842	27.867	778785	3.31306e+06	993541	123963	53282.5
1031	26.5832	0.0144388	DOWN	991.498	29.0692	2.4646e+06	1.41948e+07	2.91216e+06	533976	211030
1599	26.4475	0.0219356	DOWN	628.914	20.2744	9115.51	28780.8	7626.61	589.418	1020.9
1814	26.3603	0.0246525	DOWN	463.752	16.3834	6118.52	19723	5465.27	0	0
3243	26.3563	0.0453216	DOWN	962.13	20.2013	17972.6	98848.6	36773.7	3501.07	3035.28
1882	26.3065	0.0254645	DOWN	613.32	17.0604	8132.2	24597.2	6965.76	436.219	755.553
585	26.3061	0.00802823	DOWN	400.181	10.9044	6298.12	19682.5	3073.1	0	0
2659	26.2297	0.0361642	DOWN	362.144	13.7629	6241.21	27391.1	9248.22	545.473	944.788
3466	26.2227	0.0487771	DOWN	665.085	18.834	30409.7	85372.6	33720.3	2756.87	4775.04
541	26.2012	0.00735921	DOWN	657.331	14.6192	18134.2	63075.8	10291.4	2157.96	2143.42
109	26.077	0.00106791	DOWN	963.428	21.6316	5143.06	23841.2	2093.8	415.456	719.591
3039	26.0035	0.042192	DOWN	1306.89	35.2906	519881	2.98208e+06	1.05449e+06	114680	21745.8	[2696][M]2+
1060	25.9842	0.0149827	DOWN	1177.97	28.7025	630595	2.39801e+06	504964	92287.5	47080.4
2927	25.9154	0.0405322	DOWN	660.232	5.67504	3522.07	19390.1	6975.32	0	0
2913	25.905	0.0402831	DOWN	736.537	27.8889	104632	513381	177485	19817.8	7569.69
628	25.7949	0.00868943	DOWN	293.664	11.8601	8729.33	32640.8	5643.49	1015.99	1040.65
1170	25.7796	0.0163068	DOWN	224.04	14.3202	212509	1.36219e+06	297564	52839.9	23499.4	[450][M]+
326	25.7735	0.00425407	DOWN	1043.04	17.4167	10165.4	79280.5	9852.18	3076.05	1954.38
1083	25.7722	0.0151506	DOWN	1213.71	16.5534	62443.2	476683	101186	18496	10043	[2633][M]3+
1459	25.7292	0.0202238	DOWN	1134.15	19.7052	8674.99	57670.4	14360.8	1992.03	1725.68
1404	25.7235	0.0195833	DOWN	276.832	12.2473	5570.72	23765.3	5935.05	425.067	736.237
2829	25.719	0.0388678	DOWN	1052.69	22.053	7747.56	28020.2	9817.15	590.669	1023.07
1409	25.6527	0.0196231	DOWN	911.153	16.5482	64232.8	498447	121079	19430.6	13272.7
1014	25.5088	0.0142052	DOWN	144.084	8.32283	70846.3	1.23065e+06	247091	48244.1	5955.45	[154][M]+
3209	25.4208	0.0447907	DOWN	1223.03	16.5014	5088.24	19020.1	7216.89	0	0
1072	25.4182	0.015092	DOWN	1091.02	18.7431	9470.79	36753.7	8395.81	947.156	1640.52
2930	25.3944	0.0405616	DOWN	564.243	17.512	11792.4	32038.9	11486.3	762.846	1321.29
2639	25.2548	0.035868	DOWN	545.94	14.7864	6650.87	18895.9	6371.12	0	0
2062	25.2137	0.0281538	DOWN	670.176	27.8682	681595	2.81372e+06	812578	111595	66773.5
3279	24.8853	0.0458282	DOWN	1185.75	24.2133	20092	62828.3	24061.6	2025.91	3508.97
1724	24.8783	0.0233082	DOWN	694.771	19.6097	10255.3	35738.8	9870.78	937.737	1624.21
2039	24.7309	0.0278338	DOWN	1115.36	27.7395	867414	2.7444e+06	779597	110971	30645.1
2157	24.7269	0.0294894	DOWN	272.258	34.5193	132257	468659	138868	18953.4	12564.4
1750	24.6806	0.0236759	DOWN	1041.46	16.5534	83226.7	646096	170638	26178.3	14324.5
1228	24.6738	0.0170359	DOWN	1041.04	16.5764	296648	2.32934e+06	529976	94405.4	65642.4
1917	24.6471	0.0261386	DOWN	245.632	16.3125	7272.17	18441.2	5267.9	0	0
918	24.6052	0.0129099	DOWN	1108.86	28.7171	474616	2.2249e+06	431405	90424.1	34897.4
1678	24.6027	0.0227885	DOWN	643.663	28.1397	57569.8	191095	53984.7	7268.44	12589.3
2345	24.523	0.0317842	DOWN	564.805	22.8119	6258.93	18348.4	5805.15	0	0
656	24.505	0.00904899	DOWN	720.32	18.8603	16092.6	47518.5	8662.9	1689.73	1938.2
2562	24.4286	0.0346054	DOWN	494	16.727	7223.27	18277.7	6047.26	0	0
1230	24.3575	0.0170525	DOWN	1214.2	16.5534	95216.6	733598	164688	30118	15898.5
30	24.3269	0.000208148	DOWN	472.288	21.8891	215805	1.8607e+06	170121	76238.2	128074
371	24.2722	0.00485849	DOWN	1134.52	22.5037	14548.5	56830.5	7939.48	2091.98	1917.15	[2564][M]3+
2372	24.2525	0.0321004	DOWN	712.616	19.1464	4418.32	18145.9	5770.99	0	0
2328	24.1383	0.0315445	DOWN	640.595	22.8854	13488.1	47882.8	14988.3	1734.29	1981.78
3453	24.0528	0.048481	DOWN	1435.4	38.16	34332.1	328927	128646	13675.2	19250.4
211	24.0379	0.00241742	DOWN	662.861	22.7671	13174	37988.8	4230.18	1330.97	1251.72
2108	23.7924	0.0287423	DOWN	462.686	4.12144	4463.17	17801.7	5343.24	0	0
1035	23.7464	0.0145221	DOWN	564.304	22.8119	18160.8	53343.2	12384.2	1747.56	3026.87
421	23.733	0.00572036	DOWN	1380.68	24.2736	41518	173193	24333.6	7297.55	4545.45	[2718][M]+
339	23.6919	0.00443475	DOWN	658.836	20.3716	5304.54	17726.5	2051.47	0	0
2079	23.6653	0.0283168	DOWN	850.445	26.9859	71057.9	168360	48505.2	7114.22	3535.65
9	23.5917	5.87761e-05	DOWN	408.218	11.2893	6288.65	28993.8	1811.62	730.18	1264.71
2027	23.566	0.0276037	DOWN	552.762	11.8121	6308.4	17632.3	5181.94	0	0
1983	23.467	0.0271006	DOWN	317.183	18.3202	129419	770646	224535	32839.6	35103.2	[827][M]2+
2308	23.3287	0.0313714	DOWN	1188.26	35.2906	450480	2.26661e+06	693049	97159.4	66964.7
3421	23.2529	0.0481138	DOWN	308.64	10.9999	7708.51	17398.1	6859.99	0	0
2309	23.2218	0.0313813	DOWN	1153.86	20.2013	8095.81	21033.6	6613.36	406.966	704.885	[2579][M]2+
3169	23.2086	0.0443504	DOWN	710.35	22.7671	9835.54	73428	27371.4	2914.43	3828.12
2564	23.164	0.0346824	DOWN	333.489	2.69398	5121.14	17331.5	5740.94	0	0
905	23.0252	0.0127594	DOWN	847.025	18.5354	4862.76	19893.7	4092.86	365.19	632.528
2732	22.9479	0.0371931	DOWN	617.294	11.7163	6137.05	17169.9	5901.24	0	0
2272	22.9029	0.0310039	DOWN	332.218	9.49458	52088.2	418552	125763	18275.1	7285.26
3247	22.8945	0.0453811	DOWN	677.334	13.8628	15546.7	42551.2	15894	1609.17	1660.6
1201	22.8843	0.0166939	DOWN	910.53	16.5764	78091.2	533118	119116	23296.3	13692.4	[2252][M]2+
1805	22.844	0.0245309	DOWN	910.779	16.5534	115505	866351	234443	37924.7	25670.1
2772	22.6614	0.0378821	DOWN	634.283	10.9999	60118.6	174465	58803.3	7698.76	5846.43	[1748][M]+
3298	22.5745	0.0460925	DOWN	1434.12	26.0861	51314	169934	63674.9	7278.28	6689.48
3469	22.5672	0.0488082	DOWN	1034.17	21.4151	22930	81342	31228.4	3604.44	2754.29
1881	22.4927	0.0254508	DOWN	1295.08	30.9619	852577	3.62832e+06	993086	161311	91441.5
487	22.479	0.0066134	DOWN	1340.07	24.4844	42513.2	149705	24377.3	6410.38	6284.08
1114	22.3636	0.0156042	DOWN	269.098	14.3202	58848.5	377159	79142.2	16864.9	2917.2	[633][M]+
3317	22.1881	0.046433	DOWN	870.658	17.8071	8729.93	43798.2	16471.1	1724.54	1498.52
2219	22.1414	0.0302185	DOWN	333.657	6.00935	4170.29	16566.4	5104.4	0	0
1988	22.0317	0.0271618	DOWN	624.379	18.7235	6135.1	16484.3	4803.98	0	0
1872	21.8279	0.0253796	DOWN	1184.75	24.1928	129529	447598	130793	20256.4	28614.4	[2600][M]3+
2584	21.8203	0.0349549	DOWN	804.415	27.8682	132501	392923	125098	18007.2	5382.9
2974	21.7792	0.0411959	DOWN	445.734	15.3811	34208	90925.8	31709.4	4174.9	2171.24	[1280][M]2+
1107	21.712	0.0155083	DOWN	1033.67	21.3918	10059.3	34251	7736.82	1328.12	1402.35
2426	21.6725	0.0326341	DOWN	266.138	13.4429	200560	830063	258970	38300.3	27437.7	[624][M]+
2861	21.6159	0.0393414	DOWN	753.872	13.2614	8366.02	24205.5	8557.65	620.996	1075.6
2806	21.406	0.0384768	DOWN	868.71	19.6097	7669.74	22856.8	7987.8	568.969	985.483
2399	21.2971	0.0323558	DOWN	973.932	21.6316	10844.1	45597.9	14458.8	1891.63	2089.1
358	21.274	0.0046366	DOWN	1344.76	18.4408	3349.78	15917.4	1883.85	0	0
849	21.1811	0.0118257	DOWN	538.044	18.9287	8354.47	31305.3	6682.34	979.173	1695.98
2748	21.0643	0.0375695	DOWN	463.473	11.6924	6531.08	17797.3	6124.05	346.1	599.463
1587	20.9749	0.0218508	DOWN	1040.32	16.5764	124398	899248	231816	42872.6	32153.4
8	20.8261	5.44857e-05	DOWN	749.192	28.0712	42656.3	172708	11464.5	8043.43	10250.8
1631	20.7625	0.0222622	DOWN	201.674	31.9142	79675.3	718718	201618	34366.7	50876.1
2057	20.7189	0.0280932	DOWN	1472.07	27.9051	37654.2	139442	40911.9	6480.79	5828.68
1811	20.4744	0.024624	DOWN	680.107	19.0742	4798.32	21742.1	6151.8	563.114	975.343
1164	20.3961	0.0162426	DOWN	1469.53	18.0409	3265.83	15260.6	3410.36	0	0
1153	20.3642	0.016128	DOWN	910.28	16.4961	10165.8	61332.5	14580.2	2762.38	3355.46
2146	20.3258	0.0293377	DOWN	405.232	11.5731	18924.6	77192.4	23687	3548.35	4381.93
199	20.2447	0.00226437	DOWN	1153.96	20.2013	6802	34300.3	4056.25	1444.88	1432.65
2004	20.2423	0.0273057	DOWN	563.802	22.8119	30677.3	98443.8	29429.4	4613.87	5940.67
2043	20.2374	0.027864	DOWN	809.919	16.5199	6559.54	33222.4	10122.3	1142.82	1979.43
968	20.2187	0.0135713	DOWN	1262.07	27.9016	297154	2.03548e+06	427189	100673	78533.5
2048	20.1352	0.0279138	DOWN	999.821	21.6233	10510.5	31974.8	9742.83	1089.2	1886.55	[2367][M]3+
14	20.019	7.22013e-05	DOWN	405.211	14.3677	15036.9	47838.4	3395.29	2140.25	2814.7
2480	19.9669	0.0332709	DOWN	606.631	17.6788	5193.64	15956.2	5162.82	300.324	520.177
3003	19.9453	0.0416083	DOWN	243.686	13.9779	18967.6	55775.4	20567.7	2297.61	3979.58
1318	19.8877	0.0185193	DOWN	556.265	15.5962	29339.1	80977.7	19874	3822.34	3764.18	[1565][M]2+
37	19.8382	0.00031426	DOWN	1043.61	17.4167	11287.9	103117	6497.21	5197.91	2766.9
1372	19.8111	0.0192442	DOWN	269.661	15.8104	4963.77	14822.9	3613.95	0	0
1288	19.796	0.0179449	DOWN	317.305	42.9454	70801.2	722855	176152	36515.3	36123
1391	19.788	0.0194543	DOWN	732.685	19.4188	5514.53	25286.2	6543.55	779.053	1349.36
1413	19.6257	0.0196864	DOWN	910.654	16.5764	110456	767250	184211	39094.2	19882.9
627	19.4931	0.00867035	DOWN	1150.74	24.272	388916	1.67797e+06	293977	86080.3	64782.4
1514	19.4745	0.0209496	DOWN	646.095	23.1871	11336.2	28566	7279.75	1217.44	1065.35
3457	19.3961	0.0485436	DOWN	1208.88	30.973	767064	4.36423e+06	1.64136e+06	225006	40593.9
1958	19.2711	0.026706	DOWN	478.587	15.432	70379.8	174118	49781.3	9035.21	7611.61	[1380][M]3+
885	19.2537	0.0123138	DOWN	1019.01	22.2799	9935.87	28565.4	5938.84	1234.22	1302.19
654	19.0436	0.00900077	DOWN	1209.21	30.9619	328221	1.57044e+06	255616	82465.8	29282.9
52	18.9571	0.000441985	DOWN	1151.4	24.2736	357143	1.2655e+06	107393	66755.7	55054.6
2839	18.7827	0.0390278	DOWN	375.226	40.467	27181.9	81738.9	28267.5	4102.41	4094.32
213	18.6665	0.00250053	DOWN	331.174	16.8972	28509.8	192227	16925.2	10298	2223.89
2382	18.6061	0.0321585	DOWN	258.134	15.516	66026.4	402781	127911	21647.8	22948.9
86	18.4677	0.000759547	DOWN	973.863	21.6316	11173.1	39606.5	4070.13	1895.23	2094.17
2963	18.4106	0.0410194	DOWN	752.871	13.2581	27309.6	77242.6	27474.8	3946.14	4210.11
829	18.313	0.0115527	DOWN	461.725	10.0382	4728.58	13701.9	2573.2	0	0
622	18.275	0.00854474	DOWN	394.231	17.512	10122.9	29795.7	5428.4	1381	1402.25
1894	18.2365	0.025661	DOWN	303.107	4.07355	6663.84	40707	10970.1	2232.18	685.549
3095	18.2152	0.0432291	DOWN	725.366	20.396	15467.3	62851.4	22716.1	3201.09	2815.61	[1941][M]3+
606	18.1986	0.00821853	DOWN	540.286	18.9318	13010.1	31430.6	6234.01	1228.28	2127.44
3340	18.0381	0.0467853	DOWN	417.876	10.9283	3277.78	13496.2	5242.01	0	0
2693	18.0097	0.0365715	DOWN	281.147	3.50676	37492.4	163570	53962.6	9082.37	6734.39
2674	17.9928	0.0363589	DOWN	593.784	24.3719	16553.5	105441	34826.9	5860.18	4717.59
1154	17.9305	0.0161497	DOWN	1133.45	30.9783	380313	2.30865e+06	491242	128755	33795.9
1204	17.883	0.0167106	DOWN	821.309	14.1689	4740.39	13380.2	3034.01	0	0
1054	17.805	0.0148495	DOWN	1041.32	16.5917	142607	1.12034e+06	233466	62922.7	27687.7
602	17.7602	0.00819321	DOWN	557.766	14.4391	3330.47	13288.3	2096.23	0	0
1469	17.7581	0.0203376	DOWN	1135.53	22.5037	18045.6	59230.3	15468.6	3085.99	3401.86
559	17.6972	0.00762105	DOWN	1047.31	28.7171	320437	1.33486e+06	196293	75427.5	17584.7
1718	17.6611	0.0232475	DOWN	1115.02	27.7395	637991	2.0709e+06	528127	117257	27678.4	[2522][M]+
1527	17.6513	0.0210754	DOWN	593.03	24.3702	86617.5	699011	177947	39601.2	29267.1	[1654][M]2+
1271	17.6493	0.0177456	DOWN	710.522	22.7907	5786.37	43970.9	10084.8	2491.37	1333.35
1291	17.5594	0.0181277	DOWN	1041.18	16.5917	234586	1.76044e+06	407303	100257	52694.3
3328	17.4763	0.0465788	DOWN	249.075	5.67504	4018.85	24506.5	8964.05	1402.27	265.098
1236	17.4258	0.0171106	DOWN	847.426	18.5118	4643.2	15977.3	3711.84	667.471	584.036
499	17.4237	0.00669731	DOWN	187.006	2.8835	58984.8	578490	80254.3	33201.4	8140.53
2851	17.4149	0.0392425	DOWN	375.19	16.8461	14796.8	32937.5	11842.4	1392.54	2411.95
1669	17.3693	0.0226423	DOWN	1108.56	28.7171	362047	1.79927e+06	449636	103589	2152.36
1188	17.2997	0.0165618	DOWN	1040.61	16.5917	324595	2.61888e+06	576291	151383	70183.6
1542	17.2606	0.0212853	DOWN	1040.89	16.5917	384990	2.87707e+06	709441	166684	67340.4
70	17.1603	0.000618478	DOWN	500.923	12.2231	3640.07	12839.5	553.314	0	0
1337	17.1553	0.0187596	DOWN	1040.75	16.5921	405854	3.07538e+06	716973	179267	81436.4
2998	17.1415	0.0415423	DOWN	1208.81	30.9783	842417	4.42079e+06	1.51838e+06	257901	32358.9
443	17.1227	0.00606692	DOWN	1381.28	24.2736	55506.5	210134	33301.8	12272.3	9334.07
2865	17.0958	0.039371	DOWN	766.415	27.766	74601	163905	56696.9	9338.02	8603.52
661	17.0614	0.00912299	DOWN	609.162	22.7648	5592.33	36808.5	6024.47	2157.41	739.423
1555	17.0488	0.0214351	DOWN	1188.55	27.2845	110144	329173	81182.7	19307.7	7139.24
3520	17.0099	0.0495292	DOWN	1434.97	38.1799	52452.8	393740	155310	23147.7	29174.6
2354	16.9064	0.0319319	DOWN	299.653	12.1241	59944.6	244704	74130.5	14474	6872.07	[758][M]2+
3132	16.8884	0.0437463	DOWN	804.01	27.8654	326879	1.33351e+06	477017	78959.9	47469.8
1292	16.8873	0.0181296	DOWN	479.907	19.944	7428.6	27361.1	6679.01	1370.81	1337.35
961	16.8763	0.0135052	DOWN	1389.23	38.1619	27774.1	294270	66691.9	17187.4	18874.3
819	16.8613	0.0114392	DOWN	1151.08	24.272	614260	2.39876e+06	484489	142264	117658
608	16.7909	0.00823972	DOWN	1151.24	24.2736	499337	2.04782e+06	350885	121961	80697.9
103	16.7893	0.000992164	DOWN	1043.18	17.4167	14716.4	112953	9095.5	6727.69	3067.51
1136	16.7258	0.0158854	DOWN	592.779	24.3711	74744.6	543823	122763	32514.1	23848.2
401	16.7239	0.00525963	DOWN	694.764	26.0861	36568.3	180978	35420	10322.7	17879.4
1392	16.7183	0.0194672	DOWN	910.904	16.6032	112596	843489	199701	50453.1	22006
498	16.7161	0.00668333	DOWN	290.122	10.3074	2044.38	12507.1	1779.92	0	0
28	16.6949	0.000186162	DOWN	539.609	10.8328	12094.8	48675.7	4333.21	2416.8	4186.02
2089	16.5404	0.0285048	DOWN	803.812	27.8666	439717	1.82249e+06	542080	110184	98755.7
3155	16.5115	0.0439731	DOWN	1095.81	27.2043	206242	525814	186651	31845.3	11472.5
204	16.5063	0.00233358	DOWN	1151.74	24.2728	133117	530987	67945.8	32168.7	27645.3
228	16.4614	0.00267763	DOWN	957.768	24.5011	190315	803699	102897	48823.2	38363.7
168	16.4599	0.00192831	DOWN	382.197	9.07623	3376.66	22551.5	3098.12	871.285	1509.11
2083	16.4359	0.0284012	DOWN	601.982	22.3413	25246.7	59833	18186.2	3390.97	3897.02
347	16.2963	0.00450913	DOWN	1388.53	38.1531	51074.3	442470	77235.5	27151.6	35031.6
3425	16.2583	0.0481354	DOWN	278.639	3.61833	3728.09	13754.7	5380.86	347.208	601.382
296	16.241	0.00381037	DOWN	153.09	26.5661	16485.5	87382.9	12729.1	5130.97	4621.66
2680	16.2297	0.0364422	DOWN	1133.27	30.973	533094	1.95077e+06	633169	120197	64775.6
1855	16.1757	0.025114	DOWN	991.604	29.0693	1.34205e+06	6.15547e+06	1.63135e+06	380539	113488
842	16.166	0.0116719	DOWN	1150.57	24.2736	213934	887471	185438	54897.5	50183.8
3400	16.119	0.0477737	DOWN	502.009	20.3716	17682.2	36537.9	14462.7	1767.95	3062.19
29	16.0904	0.000199839	DOWN	662.61	22.7671	7014.33	22974	2095.38	929	1609.07
2745	16.0296	0.037446	DOWN	451.222	15.0013	9218.94	26059.4	8892.58	1376.3	1497.3
2860	16.0068	0.0393413	DOWN	200.164	25.3013	95100	556758	192901	34533.2	32455
766	15.9732	0.0106722	DOWN	991.085	29.0839	1.70786e+06	1.14682e+07	2.0045e+06	717965	221472
2985	15.9351	0.0413191	DOWN	771.994	28.1397	43455.5	128088	43724.8	8038.08	1621.75
867	15.7473	0.0120336	DOWN	833.05	20.4929	7865.04	28464.2	5849.29	1558.16	1353.57	[2134][M]3+
1126	15.7034	0.0157253	DOWN	450.885	15.0731	3335.74	11749.4	2582.53	0	0
2834	15.6715	0.0389507	DOWN	990.897	19.1224	16229.3	57082.7	19136.7	3642.45	1959.26
751	15.6358	0.0104777	DOWN	1467.7	20.128	2605.06	11698.8	2090.59	0	0
134	15.6281	0.00139965	DOWN	879.906	22.2012	9535.51	38971.5	5162.68	2244.27	2887.14	[2203][M]2+
1695	15.4605	0.0230076	DOWN	850.642	26.9859	70318.2	155542	39139.2	10060.6	2146.3
1022	15.4577	0.0143253	DOWN	1290.06	38.2177	29635.6	227140	54234.8	14444.9	17159.6
3427	15.3635	0.0481538	DOWN	521.733	22.1758	9305.62	27039	10724.9	1261.14	2184.36
238	15.3437	0.00286525	DOWN	1043.75	17.4167	8683.24	73998.4	7153.55	4822.72	1200.18
1634	15.2942	0.022281	DOWN	1133.32	30.9916	526574	2.5198e+06	635723	164755	71893.5
399	15.2728	0.00522085	DOWN	1433.51	26.1024	60721	204460	33436.5	13137.8	11986.7
2886	15.2379	0.0397404	DOWN	967.474	26.8294	200693	889750	300478	58390.7	29573.1
3206	15.2096	0.0447786	DOWN	789.604	27.8889	120725	368648	130968	24237.8	5164.38
630	15.2015	0.00870971	DOWN	1411.53	38.1799	47226.2	466047	104957	30408.7	49188.8	[2741][M]+
2187	15.1399	0.0298437	DOWN	803.683	27.9193	430602	2.95051e+06	875748	194883	128016
3360	15.014	0.0471291	DOWN	1094.05	23.6439	38423.8	130710	48588.7	8705.84	5959.84	[2495][M]3+
1049	15.0003	0.0147551	DOWN	1262.35	27.9193	297807	2.02122e+06	430166	134745	74492.4
2007	14.9432	0.0273365	DOWN	177.041	14.336	16174.5	94255.6	26300	6307.59	2876.88
3436	14.94	0.0483073	DOWN	870.736	17.8071	9344.9	33995.2	12569.1	2275.45	554.5
2677	14.9398	0.0364108	DOWN	967.759	26.8294	224208	810739	262216	54267	28854.5
2207	14.9254	0.0300485	DOWN	1015.16	20.5894	12903.4	56452.4	17237.8	3532.9	3213.16
2378	14.8479	0.032143	DOWN	1054.64	18.299	4543.37	22220	6998.16	1247.1	1182.05
2553	14.7654	0.034429	DOWN	967.327	26.8294	141938	611601	191967	41421.3	21030.1
2346	14.7435	0.0317944	DOWN	140.046	4.0648	38941.9	249609	73935.4	16930.2	3560.74
441	14.7281	0.00603232	DOWN	809.414	14.3677	26326.4	78146.3	15053.5	5056.52	6746.32
1379	14.6847	0.0193119	DOWN	598.277	21.1158	4569.62	17023.9	4515.75	660.491	1144	[1667][M]3+
2598	14.6265	0.0351405	DOWN	570.803	15.7073	21881.2	53663.6	18894.1	3170.12	5490.8
135	14.6201	0.00140625	DOWN	1235.47	38.164	48565.2	515760	76134.8	35028.1	53405.2	[2652][M]2+
1301	14.524	0.0182888	DOWN	269.159	15.8104	35699.6	115797	25657.4	7972.84	735.674
913	14.497	0.0128761	DOWN	672.267	5.69877	2905.68	10846.8	2152.69	0	0
434	14.4372	0.00590976	DOWN	302.668	3.47498	2422.66	10802	1444.72	0	0
2264	14.4193	0.0309185	DOWN	621.049	24.1964	13777.7	48556.1	14135	3367.44	581.868	[1718][M]2+
3076	14.4067	0.0428265	DOWN	712.868	19.1265	4448.32	12297.9	4544.66	354.817	614.56
191	14.3913	0.00214479	DOWN	562.782	12.1259	2971.5	10767.7	865.118	0	0
2102	14.3294	0.0286552	DOWN	323.655	10.5224	3531.9	14014.8	4321.16	479.239	830.066
2288	14.1157	0.0311632	DOWN	448.912	19.0023	34812	81422.5	27651.5	5269.4	9126.87	[1289][M]3+
956	14.1059	0.013441	DOWN	1104.06	27.9051	140242	797167	175335	56512.8	46958.8
3249	14.0626	0.0454222	DOWN	621.301	24.1928	18871.9	88842.6	32203.2	6317.64	3850.59	[1719][M]2+
1258	13.9724	0.017428	DOWN	1467.58	20.128	2401.92	10454.3	2422.22	0	0
2211	13.9413	0.030123	DOWN	407.159	4.86379	8567.56	48517.2	15620.1	3230.7	4305.02
2602	13.9338	0.0352733	DOWN	322.271	40.7186	23830	66072.8	23493.2	4243.11	7349.28
69	13.9248	0.000613755	DOWN	732.348	19.4188	12587.2	67527.6	3026.39	4600.04	6112.71
357	13.8322	0.00461678	DOWN	1411.81	38.1619	82074.6	889495	166623	64056.6	87237.1
2397	13.8021	0.0323224	DOWN	1048.74	16.5199	3639.93	21387.4	6786.02	1300.18	1268.22
1598	13.7576	0.0219235	DOWN	1100.49	28.6732	261774	934985	231099	67961.3	23738.8
313	13.7538	0.00401503	DOWN	701.849	22.4569	25893.4	86772.1	12109.4	6308.94	3979.92
502	13.7479	0.00677955	DOWN	1411.67	38.1619	70753.2	749293	160159	54502.3	83745.2
490	13.7052	0.00662687	DOWN	1100.54	28.6587	268139	1.00705e+06	147780	73479.8	28545.8
349	13.6709	0.00454115	DOWN	702.102	22.4564	18059.4	65191.9	10619.5	4519.26	4271.99
2284	13.6361	0.0311156	DOWN	991.711	29.0846	698340	3.27267e+06	957448	240000	67794.9
1036	13.6262	0.0145429	DOWN	1104.68	27.9137	686794	4.75536e+06	1.04248e+06	348986	236950
1571	13.6254	0.0216443	DOWN	883.944	27.9168	899006	6.5269e+06	1.69803e+06	479026	347709
2441	13.5923	0.0327815	DOWN	308.658	12.1243	332208	1.39858e+06	423484	102895	41070.6	[807][M]2+
1411	13.5916	0.0196624	DOWN	883.844	27.9094	947866	7.06287e+06	1.81456e+06	519651	451828	[2214][M]2+
714	13.5708	0.00985224	DOWN	1151.58	24.2736	227930	937021	187898	69046.9	59157.1
1834	13.5553	0.0248386	DOWN	883.745	27.9094	950659	6.49096e+06	1.83111e+06	478852	415233	[2213][M]2+
455	13.5507	0.00618919	DOWN	957.623	24.4976	162383	785132	129377	57940.5	41056
1619	13.5309	0.022123	DOWN	496.253	14.3648	9795.76	67019.1	18997.6	4703.65	5708.62	[1422][M]3+
2722	13.3708	0.0369543	DOWN	600.796	11.0239	3421.16	10004.1	3426.69	0	0
3278	13.3612	0.04578	DOWN	533.033	18.739	327064	1.06172e+06	384536	79463	44919
2880	13.2751	0.0396144	DOWN	956.157	27.7395	48238.3	145517	49568.7	10961.6	7652.54
51	13.2573	0.0004212	DOWN	1411.95	38.1818	82034.6	858005	80961.4	64719.4	93788.4
1602	13.2116	0.0219447	DOWN	1104.43	27.9176	629642	4.72726e+06	1.2413e+06	357812	263225	[2514][M]2+
1148	13.1903	0.01599	DOWN	1114.85	27.7395	290585	1.11109e+06	231388	84235	19154.6	[2521][M]+
290	13.1763	0.00371593	DOWN	422.222	3.05306	11929.5	64995.6	10435.6	4683.37	4726.51
1194	13.1754	0.0166574	DOWN	307.017	23.3314	1674.88	9857.95	2231.67	0	0
76	13.1431	0.000669653	DOWN	538.941	10.8641	32746.7	132721	16391.4	9848.75	14343.4	[1523][M]3+
187	13.1022	0.00211982	DOWN	731.682	19.4244	18009.8	103385	14686.7	7890.68	7617.29
987	13.0978	0.0138901	DOWN	580.284	15.6199	16408.2	42160.2	10978.7	2720.07	4711.3	[1626][M]2+
1893	13.067	0.0256546	DOWN	210.025	11.5731	3515.56	18851.8	5439.92	1193.3	1200.88
3007	13.066	0.0417613	DOWN	502.584	13.2586	213017	655992	224916	50205.9	22820.8
3016	13.0156	0.0418988	DOWN	720.429	20.5894	17806	43811	15213.3	3366.04	2048.64
1578	12.9325	0.0217038	DOWN	982.383	27.9094	355664	2.30063e+06	593510	177895	116817
1484	12.9319	0.0205037	DOWN	1104.56	27.9137	739206	5.14853e+06	1.3157e+06	398127	291793	[2515][M]2+
1313	12.8967	0.0184587	DOWN	803.408	27.8945	469682	2.9803e+06	731687	231091	171549
873	12.8934	0.0121417	DOWN	1246.62	17.5832	5357.59	16581.8	3880.74	787.258	1363.57
446	12.8833	0.00608411	DOWN	1412.25	38.1619	63282.3	611722	126336	47481.9	67387.1
1693	12.8734	0.0229884	DOWN	883.646	27.911	706479	4.98418e+06	1.37597e+06	387170	348770
2144	12.7813	0.0293124	DOWN	235.632	1.28678	9174.15	27289.8	7844.51	2135.13	978.466
1373	12.7454	0.0192505	DOWN	1104.31	27.9138	525209	3.62386e+06	894801	284327	194731	[2513][M]2+
3525	12.7442	0.0496603	DOWN	502.252	13.2614	277335	855712	321057	67145.4	33509.7
3126	12.684	0.0436805	DOWN	836.641	27.7561	22333.4	58722.9	21442.1	4380.3	4197.37
1929	12.6435	0.0263241	DOWN	237.11	24.3317	8668.57	51402.2	14958.9	3816.11	3476.6
590	12.6279	0.00810458	DOWN	871.095	20.0792	4162	14914.8	3068.37	682.286	1181.75
2267	12.6159	0.0309415	DOWN	1261.91	27.9214	250110	1.51294e+06	458684	119924	82433.9
1640	12.5573	0.0223245	DOWN	957.914	24.4976	139001	550352	144138	43827.3	29202.4
3445	12.5451	0.0484317	DOWN	532.782	18.739	576200	1.72819e+06	642210	137758	77745.9	[1508][M]2+
2421	12.4785	0.0325741	DOWN	962.445	13.3809	4510.41	13821.2	4592.98	608.788	1054.45
1658	12.4751	0.0225309	DOWN	754.873	27.1875	23239.3	45201.6	12264.7	3373.93	2924.46
2812	12.432	0.0385694	DOWN	532.531	18.739	437240	1.49061e+06	496595	119902	73191.6
91	12.4174	0.000802248	DOWN	786.644	29.9172	46176.7	121563	14533.9	9540.33	9445.89
3407	12.3745	0.0478843	DOWN	293.166	14.9297	17963.4	77558.7	28250.3	6267.64	2053.47
2672	12.3639	0.036336	DOWN	1065.06	18.7235	176914	517620	171852	41865.3	34906.9
1735	12.3324	0.0234462	DOWN	981.604	27.9033	357802	2.67513e+06	714602	216918	142240	[2346][M]3+
281	12.3176	0.00352035	DOWN	425.175	1.73625	10066	100952	10919	8195.79	2120.56
2796	12.304	0.0382692	DOWN	765.366	20.2013	17043.4	52565.9	16963.4	4272.26	1085.21	[2007][M]2+
1758	12.2848	0.0237849	DOWN	1262.2	27.9094	352747	2.23502e+06	595155	181934	109446
3133	12.2665	0.0437474	DOWN	1064.56	18.739	289417	869203	310248	70859.9	49749.3
1191	12.2579	0.0165914	DOWN	981.824	27.9094	817238	5.72638e+06	1.43752e+06	467158	463529	[2348][M]3+
3275	12.226	0.045724	DOWN	1064.06	18.7235	263078	743255	272370	60792.8	46188.7
3103	12.2136	0.0434005	DOWN	803.614	27.8515	321058	933301	330442	76414.8	50111.5	[2085][M]+
2512	12.1914	0.0337686	DOWN	790.04	24.3837	21121.7	129245	39257.6	10601.3	3415.88
2781	12.1841	0.0380766	DOWN	803.769	27.9274	425845	2.50163e+06	847201	205319	168710
1638	12.1666	0.0223123	DOWN	445.265	16.5199	17259.7	41928.1	12410.1	3196.77	4476.06
775	12.1426	0.0108633	DOWN	851.148	22.5068	31989.3	105824	19950.3	8715.13	4428.53	[2161][M]2+
2907	12.1385	0.0401691	DOWN	478.251	15.4439	106464	250211	85723.8	20613	14447.2
1029	12.1313	0.0144181	DOWN	1388.96	38.1442	55844.5	514651	131886	42423.5	54749.6
1111	12.0723	0.015564	DOWN	803.864	27.9094	393651	1.77989e+06	425108	147436	127407
2145	12.0182	0.0293339	DOWN	736.96	27.9051	94497.9	354724	103660	29515.7	17507.5
773	12.0178	0.0108356	DOWN	473.205	8.97145	5630.14	46980.3	11703	3410.42	5907.03
1679	11.9911	0.0227961	DOWN	289.048	27.4889	12221.5	44733.5	13842	3231.76	5597.57
431	11.9619	0.00584775	DOWN	1412.39	38.1619	41710.2	494214	103464	41315.5	59920.9
3433	11.9597	0.0482495	DOWN	600.144	2.16839	9958.36	27612.2	11160.5	1809.97	3134.95
1445	11.9085	0.0200564	DOWN	1262.49	27.9214	249251	1.65073e+06	408926	138619	83267.9
2395	11.9067	0.0322863	DOWN	721.835	13.3809	8722.16	33426	11588.3	2308.52	3998.47
1490	11.8251	0.0206175	DOWN	1388.8	38.1998	50060.2	542033	161383	45588.2	68896
483	11.7916	0.00654118	DOWN	201.603	31.951	57622.8	327440	9131.98	27270	47233
1442	11.7837	0.0200201	DOWN	478.754	12.9751	24650.9	61864.5	16429.2	5000.59	4757.43	[1381][M]2+
2975	11.7722	0.0412027	DOWN	794.405	16.6853	6910.16	20822.4	7839.68	1269.97	2199.66
3151	11.6443	0.043947	DOWN	687.683	21.6089	85829.6	221850	81362.4	18802.8	17969.8
991	11.5803	0.0139579	DOWN	981.72	27.9137	659376	4.5321e+06	1.06911e+06	391363	365263
3269	11.5613	0.045644	DOWN	546.263	18.7235	58258.7	183613	66381.2	15881.7	10047
1120	11.5153	0.0156721	DOWN	1047.36	28.6951	303933	1.19708e+06	266886	103956	59526.7
3079	11.4632	0.0429342	DOWN	785.138	20.2502	9650.59	25928.2	9558.79	2012.45	2277.12
1343	11.4059	0.0189069	DOWN	1104.18	27.9252	325869	2.03531e+06	489182	178443	101044
570	11.3254	0.00772533	DOWN	863.556	24.2736	72053.6	312304	58795.2	27575.5	21402.8	[2176][M]2+
1584	11.2913	0.0218342	DOWN	415.216	10.8221	53572.3	343153	84322.1	30390.9	11107.6
3323	11.2812	0.0465333	DOWN	798.44	25.7925	118863	244853	88280.3	21704.4	10833.9	[2074][M]2+
1636	11.271	0.0222833	DOWN	298.073	24.1022	4495.9	19546.9	5878.52	1235.46	2139.87
149	11.2211	0.00163856	DOWN	778.594	28.9727	62978.8	130003	19220.8	11336.2	12725.7
1921	11.1387	0.0262229	DOWN	803.588	27.9176	487610	3.13656e+06	905214	281590	224107
3143	11.1115	0.0438525	DOWN	288.144	5.84215	5015.28	31809.3	12088	2613.34	3444.32
2981	11.0675	0.0412896	DOWN	381.213	18.1386	38311.5	208776	71162.1	18864	10261.9	[1067][M]2+
2234	11.0416	0.0304273	DOWN	992.029	28.7025	173300	695125	198674	62955.3	18842.2
400	11.0067	0.00522444	DOWN	749.393	28.0862	28580.9	118414	18932.5	10758.3	6873.79
1531	10.9965	0.0211492	DOWN	816.915	17.8459	3890.18	13125.2	3461.63	944.178	818.631
2770	10.9953	0.0378612	DOWN	711.044	18.739	466173	1.55398e+06	510334	141331	82826.3
793	10.9866	0.011051	DOWN	827.822	26.8178	42670.3	109811	21276.2	9995	5350.72
1700	10.9711	0.0230448	DOWN	715.891	26.3333	58126.8	232909	66929.9	20979.9	21600.1
1523	10.9613	0.0210604	DOWN	803.313	27.9051	193520	1.32405e+06	359646	120793	109130
1940	10.9484	0.026442	DOWN	691.227	3.17242	1901.86	12853.6	3732.27	924.613	829.271
3526	10.9292	0.0496609	DOWN	1230.28	26.7595	110040	228499	85314.6	20907.2	11467.3
494	10.927	0.00664343	DOWN	448.155	3.42696	3897.21	20342.7	4393.72	1362.88	2360.57
523	10.9247	0.00706483	DOWN	296.134	1.89263	3176.78	20077.7	4397.69	1339.02	2319.26
1912	10.9123	0.0259813	DOWN	106.049	10.8805	5405.36	20411.4	5305.85	1870.5	265.248
336	10.8932	0.00439933	DOWN	823.635	21.7742	6859.89	25063.8	4207.7	2051.46	1880.72
40	10.832	0.000330098	DOWN	337.139	8.95953	2351.08	11157.2	1166.27	531.217	920.094
2329	10.7698	0.0315806	DOWN	803.95	27.9094	198068	1.17691e+06	350168	109278	53333.2
1802	10.7388	0.0244877	DOWN	1433.92	26.0861	73550.1	243370	75938.7	22413.2	30753.8
424	10.7183	0.00576872	DOWN	1366.08	38.1619	57598.9	547477	114188	51078.8	68207.6
1899	10.7145	0.0257921	DOWN	520.241	16.7548	21297.8	62575.1	19528.1	5590.82	7184.16
2523	10.7142	0.0339333	DOWN	594.195	3.31571	3286.95	10245.5	3468.36	457.44	792.31
1691	10.6776	0.0229249	DOWN	335.67	13.3055	24535.6	67167.2	21360.7	5791.67	10031.5
1793	10.6621	0.0243686	DOWN	711.374	18.728	132302	406581	107679	38133.2	19145.7
274	10.5966	0.00342754	DOWN	1365.66	38.1977	104008	1.00931e+06	186854	94999	128207
1763	10.5757	0.0238808	DOWN	711.711	18.7235	33070.1	98854.7	28613.8	9097.92	8989.05
705	10.5311	0.00972408	DOWN	986.925	24.2728	201347	906255	163549	86055	39809.3
723	10.4756	0.0100947	DOWN	1262.64	27.9051	178712	1.0624e+06	230726	101417	93326.2
2637	10.4076	0.0358518	DOWN	710.708	18.739	1390696	4.54251e+06	1.4684e+06	436462	289102
1486	10.4032	0.0205101	DOWN	245.063	8.01546	5444.21	43371.4	10350	4169.03	1556.78
850	10.3968	0.0118428	DOWN	430.23	5.60325	2735.54	17493.9	4029.26	1433.23	1545.41
84	10.3508	0.000749245	DOWN	1388.67	38.16	51628.4	558057	41984.4	53914.3	64275.3
64	10.3465	0.000534653	DOWN	1389.1	38.164	55744.9	440582	48060.7	42582.9	48180.3
2381	10.2887	0.032153	DOWN	803.494	27.9051	416269	2.37541e+06	748544	230876	184393
944	10.2787	0.0132057	DOWN	835.007	18.0691	12981.6	41991.7	11143.1	3835.9	5835.15
188	10.2701	0.00212293	DOWN	1259.24	26.3665	33727.7	96186.6	10301.2	8866.85	15357.8
1942	10.2613	0.026475	DOWN	400.669	14.145	5641.58	17829.7	5766.05	1238.77	2145.61
3510	10.2462	0.0492884	DOWN	692.837	19.7374	147901	469646	172948	45836.3	21642.9
2222	10.227	0.0302667	DOWN	1049.42	20.2013	12423.1	57835.9	18570.6	5405.81	5798.2
42	10.1872	0.000335927	DOWN	731.36	16.282	18210.3	78934.2	7896.99	7748.35	6412.63	[1952][M]2+
2453	10.1602	0.0329566	DOWN	1261.78	27.9377	159443	912252	290243	89786.9	71094	[2670][M]+
2793	10.1521	0.038235	DOWN	642.388	21.1377	35139	107677	34699.2	10606.4	4342.71	[1772][M]+
2367	10.1401	0.0320531	DOWN	710.372	18.7545	2.98303e+06	9.87946e+06	3.03509e+06	974298	636340
3050	10.1381	0.0424112	DOWN	1194.93	26.0861	807854	3.99866e+06	1.34582e+06	394417	125233	[2607][M]2+
169	10.1218	0.00193226	DOWN	533.289	15.8955	19063.3	57444.5	6062.92	5176.53	8966.01
2776	10.114	0.0379306	DOWN	710.042	18.739	5.0607e+06	1.65836e+07	5.48162e+06	1.63968e+06	1.05064e+06
2653	10.0796	0.0360714	DOWN	1188.96	27.2845	189411	595938	181815	59123.1	5451.42
3504	10.059	0.0492696	DOWN	457.044	15.7073	35395.9	80068.8	33376.9	7461.1	12923
2663	10.0584	0.0362154	DOWN	709.706	18.739	4398720	1.46024e+07	4.73304e+06	1.45176e+06	943955
1286	10.0301	0.0179113	DOWN	1097.72	28.5244	159669	647310	137236	64536.7	4217.4
977	9.98558	0.0137579	DOWN	500.52	18.0817	18757.2	54735.3	15110.3	4982.62	8630.16
1845	9.96768	0.0249883	DOWN	748.395	15.9779	32005.1	79973.1	25114.3	7773.84	10314.7	[1977][M]3+
1200	9.92961	0.0166899	DOWN	600.985	20.2744	44913.3	100762	22709	10147.6	4966.41	[1674][M]3+
97	9.90295	0.000836746	DOWN	348.013	17.5158	2998.88	9920.42	1133.06	752.362	668.167
3368	9.86298	0.0471972	DOWN	760.231	27.6385	36062.8	78245.7	29656.1	7683.86	7275.69
2071	9.80075	0.0282484	DOWN	1115.68	27.7395	477944	1.43655e+06	383863	146575	5702.85
488	9.79248	0.00662185	DOWN	1365.51	38.1933	95973.4	1.02717e+06	220929	104894	130242
2644	9.77029	0.0359479	DOWN	1160.86	32.9244	37219.7	113960	35584.3	11663.9	4858.53
1267	9.7557	0.0176623	DOWN	732.879	23.2604	30392.1	93557.4	23668.2	9590.03	7727.96	[1957][M]2+
314	9.74437	0.00402388	DOWN	540.947	14.3839	46394.5	142053	20803.4	14577.9	8017.16
2142	9.68297	0.0292539	DOWN	621.922	16.288	41302.3	142022	44612.4	14667.2	14218.3
2774	9.62407	0.0379244	DOWN	278.121	10.4507	4203.18	15020	4889.84	1560.67	843.451
1302	9.56234	0.0183114	DOWN	178.053	5.97374	54093.3	442164	98065.9	46240.1	13479.9	[292][M]+
1168	9.52922	0.0162901	DOWN	635.982	22.3173	7309.51	19982	4927.54	1847.52	1600.37
3248	9.48529	0.0454042	DOWN	365.197	42.6438	12315.4	51457.7	19811.5	5175.6	6276.92
2679	9.48448	0.0364379	DOWN	1320.42	26.9859	63401.5	180457	58626.6	19026.6	12337.3
1847	9.43275	0.0250082	DOWN	542.276	20.3716	8264.9	34463.2	9502.6	3653.57	2282.22
1169	9.42158	0.0163024	DOWN	559.477	23.246	5898.4	25133.9	7224.06	2168.89	3756.62
241	9.39066	0.00296268	DOWN	1365.8	38.1763	69317.9	948004	168529	100952	124659
1084	9.33168	0.0151702	DOWN	1340.67	24.4797	50825.8	124425	35697.8	12834.8	22230.5
237	9.29756	0.00286043	DOWN	1048.6	16.5199	6086.6	37633.4	6707.44	3798.26	5459.02
227	9.27532	0.00266054	DOWN	1365.23	38.1998	56351.4	607462	105310	65492.4	85144.5
3276	9.19501	0.0457478	DOWN	717.464	26.0861	65484.3	261646	94151.3	28455.2	18353.1
2224	9.18107	0.0303204	DOWN	786.252	27.0466	69356.6	197555	61497.8	21517.6	17849.1	[2045][M]2+
3537	9.16335	0.0497773	DOWN	606.699	14.2405	6461.98	24986.2	9383.62	2726.75	1833.97
1575	9.10738	0.0216751	DOWN	1188.75	27.2845	158025	526832	125279	57846.7	15100.9
863	9.10187	0.0119706	DOWN	956.493	28.6293	138724	466613	105099	51265.6	40778.6
1841	9.02245	0.0249424	DOWN	892.789	28.6293	120239	440722	122519	48847.3	31970.5
1255	8.96833	0.0173789	DOWN	686.859	23.5548	121006	349760	77957.6	38999.5	15214.6	[1862][M]2+
1606	8.96684	0.0219747	DOWN	810.886	26.0208	173054	416583	112765	46458.1	34231	[2101][M]2+
2898	8.96223	0.0400351	DOWN	332.17	9.51844	13769.5	92545.2	31239.9	10326.1	6487.34
634	8.95784	0.00873554	DOWN	733.134	23.2694	43350.5	134944	27699.7	15064.3	11719.3	[1959][M]2+
3219	8.92635	0.0448872	DOWN	800.378	27.4216	415102	1.41474e+06	496258	158490	83272.3	[2078][M]2+
3527	8.92105	0.0496646	DOWN	1024.22	26.0917	2.43054e+06	1.30074e+07	4.69298e+06	1.45805e+06	454934	[2399][M]+
1135	8.89198	0.0158622	DOWN	915.481	23.5485	30650.8	76233.1	16973.3	8573.24	4213.23	[2261][M]3+
624	8.85446	0.00860948	DOWN	1105.18	27.9051	177862	1.07465e+06	201890	121368	70021.3
1089	8.84839	0.0151998	DOWN	863.432	24.2736	80307.1	298766	65771.2	33765	16992.5	[2175][M]2+
1554	8.84811	0.0214299	DOWN	886.442	18.834	6614.3	20523.8	5998.07	2070.17	2422.49
2015	8.8448	0.0274631	DOWN	650.819	23.5036	14301.4	46508.7	13665.4	5258.31	3818.74
1457	8.8296	0.0202066	DOWN	1235.72	38.1619	53938.2	440348	131375	49871.9	65239.5
292	8.82665	0.00372192	DOWN	729.86	23.3356	89612.5	332336	48542.9	37651.5	20122.7	[1949][M]2+
3492	8.7969	0.0490793	DOWN	924.221	26.7595	116016	260275	98258.4	29587.1	22902
861	8.76375	0.0119629	DOWN	972.142	23.3356	92796	329397	62271.5	37586.4	13344.2
301	8.7445	0.00385144	DOWN	986.632	24.2736	248860	979670	137459	112033	51762.7
1065	8.70703	0.015	DOWN	606.348	23.9452	5499.59	20441.2	5775.75	1848.86	3202.31
2366	8.68096	0.0320463	DOWN	415.715	12.8306	13343.9	126992	38661.8	14628.8	8726.58
359	8.67088	0.00463881	DOWN	539.945	14.4189	324653	1.04318e+06	173629	120308	78923.3	[1528][M]3+
324	8.62549	0.00420623	DOWN	973.14	23.3356	68728.8	251552	36564.6	29163.8	13821.1	[2332][M]3+
252	8.56651	0.00313319	DOWN	182.03	2.71774	53883.6	256227	42207.7	29910.3	24509.4
1319	8.54751	0.0185333	DOWN	336.117	3.70284	6736.4	26309.3	7968.22	2579.2	4467.31
1500	8.54459	0.0207517	DOWN	674.823	15.0806	24511.7	107256	24972.6	12552.5	3444.4	[1840][M]+
1315	8.50397	0.0184891	DOWN	769.423	23.5205	54656.2	276707	68510.2	32538.5	20373.8
2599	8.49379	0.0351807	DOWN	416.193	10.6656	21547.3	105445	33233.1	12414.4	7041.96	[1185][M]+
577	8.46141	0.00779717	DOWN	693.63	19.3816	6133.67	23805.9	4893.11	2564.06	2272.6
2518	8.45505	0.0338201	DOWN	990.979	29.0693	751064	4.50622e+06	1.3453e+06	532962	196510
451	8.45112	0.00613802	DOWN	1013.5	37.6448	122916	220223	44435.7	25809	24724.4
2495	8.45092	0.0334616	DOWN	1257.2	27.0401	246230	701786	213192	83042.6	40821.9	[2661][M]+
1504	8.43985	0.0208228	DOWN	507.261	19.527	11505.3	31618.2	9195.86	3496.9	3952.43
45	8.42766	0.000358155	DOWN	526.025	13.5241	4520.35	14702.8	1237.94	1495.18	1494.27
2171	8.41348	0.0296217	DOWN	645.327	19.5208	20815.2	60278.8	20650.6	6915.14	9923.45
2691	8.35397	0.0365379	DOWN	495.752	12.9738	3066.41	30427.1	10734.4	3392.83	3870.51
1249	8.34946	0.0173039	DOWN	1365.95	38.1853	76159.5	735323	211328	88068.3	116687
2149	8.34759	0.0293899	DOWN	500.271	18.0817	16713.6	50714.9	16410.3	5825.99	6255.98
2452	8.3372	0.0329447	DOWN	991.098	19.1244	17745.3	74014.1	22615.9	8877.58	4938.8
2058	8.3068	0.0280998	DOWN	981.499	27.9214	172264	912913	261370	109899	62160.5
2983	8.30118	0.0412982	DOWN	1195.1	26.1001	711487	3.88439e+06	1.33727e+06	467932	314006
2980	8.27757	0.0412702	DOWN	644.825	19.5301	32235.6	99749.2	38986.8	11801.1	19028.1
1557	8.25172	0.0214705	DOWN	321.196	21.1391	134732	441587	102264	53514.5	10301.5	[846][M]2+
1574	8.24176	0.0216637	DOWN	799.328	14.1497	4624.72	15079.9	4405.56	1580.29	1776.59
2056	8.23571	0.0280865	DOWN	365.181	16.8461	8039.65	21188.1	6598.81	2323.31	2266.7
2968	8.22363	0.0410613	DOWN	1320.62	26.9859	71283.6	161360	53446.3	19621.5	8853.96
482	8.18822	0.0065183	DOWN	972.807	23.3314	111132	420155	65705.9	51312.2	19752.6
78	8.1351	0.000694439	DOWN	925.156	20.6133	16064.2	74183.8	7483.99	9118.97	8779.22
2583	8.13246	0.0348887	DOWN	1184.58	24.2094	105254	369223	128194	45401.2	50182.7
3254	8.1319	0.0455165	DOWN	1020.12	34.2102	240722	1.0012e+06	348067	123120	55318
422	8.12397	0.00574553	DOWN	804.131	27.9351	81770.5	314128	48643.7	38666.8	16347
2695	8.12342	0.0365806	DOWN	170.138	25.0808	80117	506777	180266	62135.3	71719.9
192	8.11786	0.00214558	DOWN	1215.34	38.1818	30054.5	285725	45467.4	35197.1	33733.3
2904	8.10886	0.0401219	DOWN	721.586	13.3809	11536.6	37784.5	13387.8	4410.25	4065.4
117	8.05698	0.00112988	DOWN	778.192	28.9727	136910	362215	40706	44956.7	22072.1
206	8.0558	0.00234966	DOWN	729.606	23.3446	110391	423141	55785.3	52526.3	26428.4	[1948][M]2+
3528	8.04344	0.0496811	DOWN	167.069	12.6248	16490.4	242009	85103.6	30087.8	2296.26
1470	8.00987	0.0203527	DOWN	500.271	19.148	5543.4	28050.6	7018.33	3502	1875.2
647	7.99843	0.00887184	DOWN	618.281	12.9635	5270.09	24459.5	5354.4	3058.04	2709.8	[1705][M]2+
2699	7.96115	0.0366219	DOWN	840.173	25.9224	105134	426237	132488	53539.6	21721.3
389	7.9584	0.0051064	DOWN	341.332	43.8322	1865.65	8570.55	1542.42	827.516	731.761
2045	7.95499	0.0278751	DOWN	553.765	13.9779	15302.2	34727.6	11413	4116.11	5177.61	[1562][M]2+
2151	7.95213	0.0293991	DOWN	812.407	20.3923	44858.1	196050	52523.7	24653.8	3651.84	[2106][M]2+
2136	7.94181	0.0292153	DOWN	868.459	19.6097	10541.2	28192	8147.24	3549.83	1900.46
3152	7.91682	0.0439592	DOWN	641.386	21.1692	109775	338449	112073	42750.6	8637.33
3415	7.91424	0.0479668	DOWN	899.143	27.0401	111473	362717	139706	45831	45307.6
514	7.91308	0.00691131	DOWN	696.879	26.7677	20746.5	51106	8285.34	6458.42	2596.07
817	7.90414	0.0114273	DOWN	1058.17	22.5977	10526.2	32810.9	8323.83	3901.7	4946.37
2859	7.90131	0.0393364	DOWN	548.31	17.6074	14480.6	39084.1	15157.5	4447.73	7703.69
3257	7.89775	0.0455404	DOWN	383.079	10.3769	14393.6	117467	40976.6	14873.4	7217.45
197	7.86179	0.00221353	DOWN	1365.38	38.1664	85343.3	825932	124537	105056	128142
361	7.85623	0.00466589	DOWN	272.112	10.3553	10972.4	62356.1	10906.5	7937.15	5585.31
691	7.85592	0.00950024	DOWN	375.179	11.8841	17414.2	49901.4	11518.4	6102.67	6249.97
1196	7.85478	0.0166715	DOWN	768.4	25.6311	100180	347176	79575.6	44199.3	21861.3	[2013][M]3+
2010	7.80139	0.0273958	DOWN	1189.16	27.2845	162270	477390	122305	61193	5472.05
582	7.79507	0.00791236	DOWN	256.675	20.0874	4960.6	16255	3366.33	1835.88	1592.74
1756	7.74036	0.0237522	DOWN	1105.31	27.954	98720.3	586016	155144	75709.1	39390
528	7.73595	0.00715871	DOWN	359.155	3.03107	5603.18	21580.4	4968.44	2290.82	3967.82
1589	7.72463	0.0218627	DOWN	769.512	23.5036	34039	152809	39447.2	19782.1	10721.7
2689	7.70221	0.0365195	DOWN	883.546	27.9094	446970	3.19666e+06	1.00927e+06	415031	208641	[2210][M]2+
802	7.69953	0.0112011	DOWN	754.889	23.1894	18761.5	66783.1	12522.5	8673.66	3209.31	[1988][M]2+
138	7.68191	0.00144994	DOWN	466.243	18.4876	9050.19	36717	4336.77	4779.66	2264.28
879	7.62853	0.0121951	DOWN	956.347	28.6293	140645	424027	75055.1	55584.3	10932.5
625	7.62621	0.00861272	DOWN	291.162	5.69986	15151.9	78118.1	15424.7	10243.4	6356.15
798	7.60596	0.0110987	DOWN	802.634	23.8183	8137.38	30360.3	5453.27	3991.65	1191.02
3109	7.59486	0.0434446	DOWN	1194.6	26.0917	486388	2.6805e+06	915241	352936	177810
2697	7.58807	0.0365933	DOWN	1257.6	27.0382	420195	1.37582e+06	432674	181313	87294.3	[2663][M]+
390	7.57904	0.0051064	DOWN	1017.84	22.0365	19841.5	92216.9	17662.7	12167.4	10492.9	[2388][M]3+
2173	7.55089	0.02963	DOWN	989.919	26.4329	482889	2.3642e+06	679290	313102	153048
3059	7.54929	0.0425821	DOWN	444.17	8.93679	7961.52	83858.5	33426.8	10609.3	18375.9
459	7.54178	0.00621995	DOWN	961.78	13.3809	5285.24	20917.1	4563	2274.69	3939.88
1576	7.50572	0.0216834	DOWN	1101.37	28.644	165085	597793	145473	79645	29599.1
501	7.46629	0.00674088	DOWN	318.202	5.70293	19595.5	142276	23597.1	19055.7	8205.27
644	7.43626	0.00885314	DOWN	596.649	15.8369	56571.6	168621	30045.8	22675.5	9346.96	[1663][M]3+
1836	7.41252	0.024868	DOWN	741.801	13.0438	21766.3	52394.9	14029.1	7068.43	3491.17	[1965][M]2+
479	7.40091	0.00649185	DOWN	972.475	23.3446	142437	520763	89727	70364.7	35305.7
1784	7.39546	0.0241776	DOWN	312.192	21.1391	34015	103002	25114.8	13927.8	2962.69	[817][M]2+
888	7.38135	0.0124036	DOWN	687.111	23.5532	97041.9	288076	58285	39027.6	17080.1	[1863][M]2+
979	7.37534	0.0137695	DOWN	1242.18	22.5303	7398.79	33405.2	8486.34	4279.92	4205.96
3408	7.36963	0.047895	DOWN	898.858	27.0405	290943	1.01442e+06	364536	137648	75853.8
646	7.35457	0.00887171	DOWN	761.619	22.761	5498.42	24883.4	1209.3	3133.99	4326.06
1635	7.33369	0.0222815	DOWN	134.027	3.13941	24177.4	147463	33743.4	20107.7	2023.7
2831	7.32548	0.0389343	DOWN	683.336	19.906	29825.2	87344.3	30755	11923.4	10997.2	[1852][M]2+
1407	7.30086	0.0196033	DOWN	939.844	23.5202	32676.9	153437	39576.9	21016.3	13559.3	[2297][M]3+
351	7.29777	0.00455958	DOWN	942.561	21.8859	8761.12	63889.2	8746.15	8754.61	2870.66	[2299][M]+
3432	7.2814	0.0482493	DOWN	896.206	26.0917	1.34321e+06	6.98674e+06	2.58111e+06	959532	673947
960	7.26685	0.0134815	DOWN	616.328	10.2701	4553.75	18177.4	5042.45	2002.61	3468.62
185	7.24853	0.00210225	DOWN	224.209	33.9487	43536.7	279020	34809.5	38493.3	16502.9
2470	7.24005	0.0331396	DOWN	670.97	23.2649	6509.45	27657.8	9852.62	3570.71	5012.83
1316	7.22761	0.0185021	DOWN	719.677	20.6133	5920.95	21659.1	5955.58	2747.32	2641.7	[1927][M]3+
3540	7.22743	0.0498026	DOWN	955.498	31.224	76312	295752	104368	40920.8	12451.7
2122	7.22495	0.0290217	DOWN	380.115	27.5039	19222.5	67592	22903.2	9105.96	12146.6
47	7.1974	0.000371282	DOWN	329.514	11.3838	3041.78	18333.6	1776.65	2547.25	1368.13
3361	7.18701	0.0471432	DOWN	896.825	26.0917	1.11944e+06	6.096e+06	2.17278e+06	848197	469457
2811	7.17847	0.0385421	DOWN	450.216	15.0806	11703.2	52213.4	17024.7	7273.61	4031.8
10	7.17658	6.03451e-05	DOWN	617.735	20.2744	14214.5	46115.3	2751.92	6425.8	2752.1
2365	7.15029	0.0320399	DOWN	1257.4	27.0382	347290	1.218e+06	359203	170343	79035.5	[2662][M]+
384	7.13319	0.00497341	DOWN	1015.16	22.761	6737.05	22569.7	3645.04	2665.23	4616.32
780	7.11699	0.0109214	DOWN	750.146	19.981	3333.83	11784.9	3075.17	1157.08	2004.12
693	7.09936	0.00956433	DOWN	767.829	24.2736	14695.9	48752.1	11300.6	6617.71	6463.61
2777	7.07664	0.0379457	DOWN	1257.99	27.0382	313217	1.04251e+06	327928	147317	61860.7
892	7.03	0.0125943	DOWN	1238.99	28.1041	176547	659270	145541	93779.4	55900.3
108	7.02532	0.00105711	DOWN	487.912	16.282	16355.3	68535.7	8709.47	9506.12	8271.04	[1412][M]3+
360	7.00835	0.00464819	DOWN	960.293	28.8675	50345	160381	21565.6	22884.3	6774.76
3405	7.0017	0.0478538	DOWN	786.377	27.0401	92021.6	237995	84123.5	33991	16071.8	[2046][M]2+
2947	6.99621	0.0408313	DOWN	977.907	16.6853	5726.46	33325.7	12153.9	4514	4641.69
1994	6.947	0.0272241	DOWN	446.578	17.156	34288.1	94671.5	23674.5	13627.7	583.798	[1284][M]3+
1713	6.90459	0.0231419	DOWN	1230.63	26.7595	102823	254942	68277.3	36923.5	21111.2	[2650][M]3+
2442	6.89699	0.0327861	DOWN	991.298	19.1224	21011	72623.8	21451.3	10529.8	4587.16
1453	6.8873	0.0201715	DOWN	410.191	15.4118	56788.3	199491	44330.3	28965	6107.27	[1163][M]+
680	6.87656	0.00939031	DOWN	761.866	22.761	9722.16	32598.8	5841.84	4740.56	1780.17
513	6.8665	0.0069101	DOWN	661.329	20.2306	20608.6	42681.4	3859.44	5966.48	8156.15
1878	6.8618	0.0254447	DOWN	176.037	3.13941	58357.4	368519	89192.6	53705.9	4802.68
3335	6.84904	0.0466273	DOWN	463.254	16.4214	43958.4	334498	120155	48838.6	31080.5
2555	6.84604	0.0345146	DOWN	303.49	11.4174	11287.9	29622	9290.76	4326.87	2546.56
2914	6.84535	0.04032	DOWN	389.201	3.84496	16521.9	78568.5	24198.6	11477.7	1415.83
2275	6.82325	0.0310311	DOWN	892.859	28.6325	134568	551471	162703	80822.4	41938.7
3199	6.81531	0.0446655	DOWN	898.573	27.0405	443225	1.44154e+06	487130	211515	87357.1
667	6.8153	0.00921348	DOWN	710.185	22.7907	12301.9	84229.2	17817.5	12358.8	8511.5	[1911][M]2+
3171	6.80774	0.0443623	DOWN	796.958	26.0861	529885	2.36212e+06	861708	346976	289177	[2067][M]3+
272	6.76308	0.00341274	DOWN	820.651	25.8898	70043.6	302486	50586.7	44726.1	51007.7
3486	6.75672	0.0490462	DOWN	974.817	23.3633	18758.2	106614	37793.9	15778.9	6907.36
684	6.74417	0.0094226	DOWN	937.898	23.648	11402.7	46077	8896.03	6832.13	3337.35
3267	6.73939	0.04564	DOWN	898.715	27.0405	397859	1.31142e+06	453083	194590	94042
3350	6.73604	0.046983	DOWN	898.43	27.0401	340284	1.18348e+06	414609	175693	85522.8	[2233][M]+
612	6.71843	0.00833078	DOWN	571.185	9.2566	3067.77	25998.7	3423.98	3370.95	5838.65
900	6.71077	0.0127143	DOWN	307.06	4.93874	2939.49	11733.6	2821.93	1499.07	1298.64
1447	6.70539	0.0200707	DOWN	504.124	27.4719	41841.5	152772	44376	22783.5	23582.3
1306	6.68463	0.0183648	DOWN	705.219	23.5036	57768.9	281926	67649.4	42175.2	20807.9
130	6.68321	0.00136415	DOWN	1079.35	20.6373	4721.58	19674.8	1624.1	2694.52	2553.97
845	6.64916	0.0117286	DOWN	1040.41	28.644	101218	402418	76677.3	60521.7	21111.7
429	6.60759	0.00582141	DOWN	433.192	7.17326	14110.3	117180	24177.8	17484.8	18116.3	[1239][M]+
3541	6.60438	0.0498089	DOWN	899.001	27.0382	238861	709553	256805	107437	56582
587	6.59988	0.00806313	DOWN	794.126	22.6014	20899.6	74043.7	13596.2	11218.9	5309.53
1127	6.5994	0.0157344	DOWN	989.778	26.4329	432206	2.13521e+06	539170	323545	244309
760	6.59725	0.0105856	DOWN	645.829	19.527	6265.67	19199.5	4775.33	2411.42	4176.69
1042	6.5819	0.0146535	DOWN	444.209	8.26308	74494.1	738564	184441	112211	87932	[1276][M]+
3	6.5797	1.27771e-05	DOWN	243.18	38.0128	29361.2	119376	3428.54	18143	4539.82
57	6.5754	0.000507762	DOWN	767.604	24.2736	17301.4	56779.9	5231.54	8635.2	5972.05
2982	6.52689	0.0412908	DOWN	1048.17	27.0401	1.64506e+06	5.69304e+06	1.87348e+06	872245	414940
2156	6.513	0.0294719	DOWN	990.06	26.4329	422112	2.06887e+06	589690	317653	150301
3501	6.46886	0.0491757	DOWN	772.197	28.1397	37188.7	116174	39411.8	17958.9	2525.48
2233	6.43021	0.0304162	DOWN	705.304	23.5202	60821.5	270402	78694.5	42051.9	21046.9
512	6.42481	0.00690349	DOWN	771.136	22.1051	11967.8	44282.5	9022.56	6892.42	5221.6
2466	6.39289	0.0330642	DOWN	495.252	12.9507	14029.6	130733	44114.4	20449.8	20133.1
6	6.39122	3.72142e-05	DOWN	224.22	33.9267	38211.8	261650	13934.7	40939	12605.6
3029	6.38364	0.0420987	DOWN	990.343	26.4275	253500	1.05785e+06	337607	165712	48560.7
2525	6.37897	0.0339682	DOWN	1032.49	28.1041	146270	477529	138954	74859.9	25060.1	[2411][M]+
2415	6.33971	0.0325265	DOWN	272.063	26.917	19335.3	54145.4	17322.7	8540.67	6447.11
985	6.33614	0.0138838	DOWN	1074.31	31.213	123766	609010	127815	96116.8	39186.7
1715	6.32517	0.0231964	DOWN	846.066	23.5119	56202	290101	72236.3	45864.6	16713.7
2885	6.32059	0.0397404	DOWN	667.692	18.0924	30815.5	84862.6	29881.3	13177	11411.8	[1824][M]3+
2248	6.3184	0.0305934	DOWN	542.018	18.7235	17024.4	53918.9	17367.7	8533.63	7488.89	[1533][M]2+
978	6.31051	0.0137626	DOWN	614.66	5.75664	1988.97	20208.5	5391.87	2703.56	4682.7
748	6.30939	0.010419	DOWN	873.003	22.0365	51784.9	223558	43156.4	35432.5	14973.4
277	6.28189	0.00346026	DOWN	718.854	19.9482	27439.6	122319	17849.6	19471.7	8508.99	[1926][M]2+
1946	6.24128	0.0265359	DOWN	939.735	23.5119	27400.5	124930	36031.9	20016.8	12723.8	[2295][M]3+
2552	6.22867	0.0343683	DOWN	416.263	24.1457	8951.56	39297.9	14261.9	5810.39	10063.9
1386	6.21164	0.0193989	DOWN	1019.72	34.2102	68715	214050	51406.5	34459.6	15191.4
1482	6.17884	0.020466	DOWN	1032.99	28.1018	281715	1.01491e+06	253673	164256	80285.8
1066	6.17539	0.015012	DOWN	910.456	34.5113	221415	905910	198538	146697	63859.1
2551	6.16148	0.0343614	DOWN	391.214	13.2614	26688.1	67736.4	20549.1	10993.5	5230.41
1495	6.16113	0.0206718	DOWN	980.698	26.8921	195021	491325	124961	79745.9	41673.3
2535	6.13798	0.0340975	DOWN	1032.66	28.1028	267448	860802	252148	140242	51089	[2412][M]2+
2660	6.13558	0.0361703	DOWN	1056.53	28.1194	139781	393370	117197	64112.9	21024.4
1045	6.13006	0.0146981	DOWN	769.334	23.5119	79131	374437	85417.8	61082.1	32250.1
805	6.1299	0.0112506	DOWN	1239.19	28.1018	208885	808176	150984	131842	43640.2	[2654][M]+
3296	6.12563	0.0460811	DOWN	909.595	34.4948	145671	622977	208062	101700	33342.4	[2249][M]+
1116	6.12187	0.0156243	DOWN	888.45	27.5135	38562.9	113223	29666.3	18494.8	16053.5
1520	6.1201	0.021036	DOWN	1074.43	31.2164	165513	597055	147520	97556.3	42639.7
1424	6.11291	0.0198423	DOWN	367.199	16.9648	21126	55095.1	15097.2	9012.9	6980.85
1857	6.10623	0.0251531	DOWN	272.258	39.7301	91989	996874	296142	163255	130583
1961	6.08815	0.0267558	DOWN	1185.92	24.2094	8990.22	27145.1	7468.06	4458.67	2147.35
151	6.03951	0.00167361	DOWN	769.238	23.5409	76996.4	357342	50388.7	59167.4	37252.1
737	6.02857	0.0103216	DOWN	1238.79	28.1041	112626	381286	72443.8	63246.5	24917.5
3370	6.01758	0.0472437	DOWN	304.186	2.66293	20920.5	80322.7	26277.1	13348	1520.19
2771	6.01187	0.0378808	DOWN	769.149	23.5036	72871.5	428547	140159	71283.5	43643.8
2411	6.00061	0.032506	DOWN	1280.01	27.4219	7.1317e+06	2.64213e+07	7.84936e+06	4.40309e+06	2.1313e+06	[2680][M]+
1223	5.99186	0.0169921	DOWN	820.766	25.9387	86701.5	477811	118658	79743.5	49175.8
1665	5.97536	0.0225915	DOWN	980.953	26.8921	385474	972531	265624	162757	102468
2563	5.95325	0.0346794	DOWN	494.748	12.951	29974.7	290722	100433	48834.2	50279.2
1233	5.94627	0.0170828	DOWN	472.203	8.95953	26408.1	255716	48226.8	43004.4	71495.8
2571	5.93622	0.0347699	DOWN	797.911	25.8249	46726.3	98022.2	31191.9	16512.6	10459.7
1173	5.91573	0.016334	DOWN	1018.01	22.034	30546	141430	31508.8	23907.5	9716.66	[2389][M]3+
3233	5.90856	0.0451033	DOWN	1100.68	27.0027	101378	349377	114454	59130.7	18047.6
2014	5.88786	0.0274568	DOWN	990.202	26.4329	320355	1.61942e+06	409635	275043	59824.3
717	5.88334	0.00991475	DOWN	1027.34	22.1081	14697.3	59262.9	12819.5	10073	6503.39	[2402][M]3+
3277	5.86807	0.0457778	DOWN	1048.34	27.0401	1.62093e+06	5.4912e+06	1.79684e+06	935776	249120
2611	5.85815	0.0353932	DOWN	1152.08	24.2736	31222.9	110121	30681.3	18798	1381.19
1892	5.84434	0.0256258	DOWN	949.621	19.0502	5887.27	20442.4	6517.35	3248.41	3741.9
1505	5.83414	0.0208363	DOWN	1027.84	22.1184	24574.7	108248	29677.6	18554.2	13282.8
2349	5.83392	0.0318583	DOWN	1280.2	27.4219	5672219	2.13796e+07	6.25337e+06	3.66471e+06	1.69417e+06	[2681][M]+
2323	5.83185	0.0315085	DOWN	1279.8	27.4219	7422095	2.85924e+07	8.31227e+06	4.9028e+06	2.24128e+06	[2679][M]+
2799	5.83157	0.0383425	DOWN	846.168	23.5223	50671.2	268115	83004.5	45976.5	17972.4
2106	5.81686	0.0287283	DOWN	872.574	22.034	27390.8	116794	36085.6	20078.5	15597.2	[2191][M]+
2585	5.81281	0.0349654	DOWN	431.825	16.7373	65250.8	193426	65565	33275.8	29978.7
614	5.80556	0.00837246	DOWN	542.28	19.697	5476.4	22979.4	3302.85	3708.77	5111.79
730	5.80006	0.0101547	DOWN	1154.57	26.4448	196924	1.04867e+06	188769	180804	57969.5	[2587][M]3+
2066	5.79505	0.028215	DOWN	1260.41	33.6778	114959	600465	181530	103617	74178.8
701	5.7832	0.00963815	DOWN	730.979	18.1156	5449.08	21718.9	2253.02	3506.12	4625.8
2989	5.75867	0.0414306	DOWN	1066.17	27.4219	1.76098e+06	6.5286e+06	2.11749e+06	1.1337e+06	501845
1252	5.75784	0.0173452	DOWN	475.222	9.63645	10721.8	36536.1	5835.99	5846.64	10126.7
1809	5.75572	0.0246088	DOWN	488.214	15.9451	196781	698093	176032	121287	41542.6
685	5.74463	0.00942443	DOWN	506.269	19.3022	14872.2	42803.9	8554.75	7451.11	3770.35	[1448][M]3+
1491	5.73655	0.0206277	DOWN	541.942	20.35	10188	41562.5	12112.6	7245.2	7225.97
107	5.72802	0.00105292	DOWN	224.231	33.9594	42880	220490	25532.9	38493.3	16502.9
3312	5.72617	0.0463044	DOWN	676.084	13.8931	159259	542979	186481	94824.1	45536.5
2049	5.72219	0.027917	DOWN	981.197	26.8921	446381	1.15726e+06	330808	202241	110163	[2341][M]2+
2593	5.7109	0.0350369	DOWN	817.391	19.0304	25118.2	72743.5	20313.6	12737.7	2010.41
753	5.70587	0.0104851	DOWN	1116.89	24.5011	319170	1.84081e+06	345309	322616	116107	[2524][M]3+
3091	5.69759	0.0431663	DOWN	1066.67	27.4219	13109517	4.86102e+07	1.59864e+07	8.53171e+06	3.66521e+06	[2466][M]+
322	5.687	0.00419773	DOWN	764.008	22.0365	13292.3	53147.6	9395.68	9345.45	6156.43
3013	5.67932	0.0418487	DOWN	1067	27.4219	9884477	3.66936e+07	1.19183e+07	6.46092e+06	2.81226e+06
3183	5.67763	0.0445182	DOWN	1028.82	27.0924	120683	308701	99317.8	54371.5	14923	[2404][M]3+
692	5.67612	0.00951965	DOWN	704.972	23.5205	26448.1	141500	28282.8	24929	12428.5	[1901][M]2+
3086	5.67043	0.0430337	DOWN	1067.18	27.4219	6.79867e+06	2.48336e+07	8.17068e+06	4.37949e+06	1.92015e+06
2306	5.6657	0.0313527	DOWN	1279.2	27.4219	913672	3.69523e+06	1.07407e+06	652211	303218
1887	5.65254	0.025521	DOWN	614.654	19.5142	9040.28	24151.4	7738.08	4023.25	5523.63
1674	5.65023	0.0227322	DOWN	724.605	26.1513	44128.2	102790	28964	18192.3	12946.3	[1937][M]2+
1368	5.64778	0.0192163	DOWN	1154.73	26.4329	186016	937982	246108	166080	108231
2109	5.63553	0.0287698	DOWN	1032.83	28.0889	311060	1.12015e+06	305785	198765	76509.6
546	5.62148	0.00747495	DOWN	1079.01	20.6133	5211.74	21353.4	4215.66	3549.14	4474.79
1119	5.61658	0.0156619	DOWN	909.886	34.5113	514021	2.04646e+06	463182	364361	166239
2893	5.61296	0.0399633	DOWN	1279.41	27.4219	3.47631e+06	1.29232e+07	4.13194e+06	2.30239e+06	1.04488e+06	[2677][M]+
847	5.60692	0.0117448	DOWN	1075.32	27.4217	139697	534384	93463	95307.8	20651.9
1431	5.59749	0.0198843	DOWN	901.441	13.8931	24984.2	101814	24323	18189.2	7333.9	[2235][M]3+
1202	5.58606	0.016694	DOWN	188.096	19.1301	5359.66	57852.8	13596.4	10356.6	5072.1
2371	5.57223	0.0320787	DOWN	898.288	27.0401	205488	605630	175906	108687	47524.3	[2232][M]+
3085	5.56355	0.0430332	DOWN	1066.5	27.4219	10627194	3.97972e+07	1.30492e+07	7.1532e+06	3.08403e+06
2841	5.56276	0.039057	DOWN	1067.5	27.4221	1.92302e+06	7.76931e+06	2.45148e+06	1.39666e+06	619210	[2467][M]2+
1067	5.53233	0.0150182	DOWN	1284.4	27.4221	146696	752378	162310	135997	53404.2
906	5.52074	0.0127848	DOWN	769.06	23.5119	67014.8	338586	80518.1	61329.8	42988.8
890	5.51827	0.0124333	DOWN	1239.38	28.0956	222825	701971	148112	127209	57924.7
1947	5.51363	0.0265602	DOWN	845.23	28.1054	35635.1	85162.1	4041.41	15196.3	21468.3
835	5.50927	0.0116082	DOWN	1058.83	22.6014	15825.9	56985.1	9787.26	10343.5	2068.8	[2445][M]3+
3203	5.50588	0.0447301	DOWN	487.31	21.0238	2964.61	11558.4	4284.39	1849.88	1679.63
3268	5.50293	0.0456428	DOWN	981.243	37.5009	355876	1.14591e+06	374310	208237	64466.6	[2342][M]3+
1925	5.48279	0.0262549	DOWN	1033.33	28.0956	146823	482436	116954	87991	15960.1
933	5.47842	0.0130126	DOWN	908.994	26.9004	86016.2	390156	94032.9	71216.9	51722.8
1719	5.42676	0.0232581	DOWN	410.103	13.8079	20589.4	86075.7	21313.9	15861.4	5648.45
220	5.42161	0.00256587	DOWN	1116.73	24.4844	179816	555327	86826.9	102428	74027.6	[2523][M]3+
2954	5.41567	0.0409309	DOWN	1279.6	27.4221	5806440	2.0597e+07	6.61009e+06	3.80321e+06	1.67245e+06	[2678][M]+
3446	5.41007	0.0484412	DOWN	782.872	26.3996	82784.3	206705	70832.2	38207.5	15535
593	5.40967	0.0081229	DOWN	910.311	34.503	301884	1.27744e+06	253718	236140	130038
688	5.40392	0.00945483	DOWN	361.208	3.28435	23303.3	115686	21211.3	21407.9	7778.87
222	5.39384	0.00261028	DOWN	909.16	26.8994	93619.6	429935	30215	79708.5	57988.7
391	5.38933	0.00513537	DOWN	879.945	25.9387	106262	358322	43522.6	66487.4	10601.1
2096	5.38181	0.0285971	DOWN	520.605	18.4406	12905.6	32628.2	10664.1	5813.27	8064.56
3376	5.36561	0.0473184	DOWN	1070	27.4217	108222	327870	105791	61105.9	10772.3	[2468][M]3+
925	5.35564	0.0129586	DOWN	1102.24	23.1001	16065.4	97289.9	24429.8	18165.9	17871.4
2632	5.34778	0.0357395	DOWN	623.813	17.6078	58276.7	183551	63591.7	34073.5	34391.8	[1724][M]2+
491	5.34474	0.00663957	DOWN	404.189	12.2717	6151.64	19091.6	3748.9	3572.03	2260
1801	5.34123	0.0244615	DOWN	544.285	19.0794	6544.56	29262	8253.97	4979.7	8625.09
131	5.33433	0.00136495	DOWN	1148.07	24.2924	13861.8	45558.2	4559.22	8540.55	5949.92
2336	5.32672	0.0316793	DOWN	716.014	26.3333	46161.7	197109	56363.2	37003.7	15263.2
3018	5.32146	0.0419219	DOWN	705.056	23.5202	48296.6	250079	82320.3	46994.4	23492.8	[1902][M]3+
2302	5.29414	0.0313422	DOWN	763.88	22.0365	15494.2	57473.2	18822.8	10856	10058.1	[2005][M]2+
195	5.29352	0.00217985	DOWN	157.133	2.48248	8246.02	61786.7	4814.79	11672.1	1005.91
1278	5.27665	0.0177955	DOWN	1284.8	27.4216	98885.2	399265	90028.1	75666.4	27672.9
2942	5.26095	0.0407759	DOWN	283.091	3.904	38619.7	197782	67128.9	37594.3	24849.6
963	5.24779	0.013526	DOWN	863.307	24.2728	51946.1	218551	41185.1	41646.4	10168.6	[2174][M]2+
2447	5.23812	0.0328472	DOWN	416.222	10.7731	9950.79	67739.8	20704.9	12932.1	7369.42
1736	5.23691	0.0234466	DOWN	138.077	2.6383	17709.7	116324	30994.3	22212.3	11446.9
279	5.23503	0.0034986	DOWN	1365.66	43.0594	150451	363100	57846.3	69359.7	35036.2
1015	5.2325	0.0142197	DOWN	925.582	20.6133	9703.84	29672.6	6794.94	5670.81	7305.12
2105	5.21672	0.0287263	DOWN	981.952	26.8921	123737	299633	81340.6	57437	21875.8
2154	5.21132	0.0294469	DOWN	1066.33	27.4297	5.65861e+06	2.04036e+07	5.69737e+06	3.91525e+06	1.67494e+06	[2465][M]+
506	5.21105	0.00685865	DOWN	297.144	7.96012	53075.8	739393	131887	141889	149675	[740][M]+
289	5.19384	0.0036323	DOWN	771.006	22.1277	11232.3	45107.3	7721.87	8684.78	6047.12
610	5.17908	0.00827068	DOWN	224.242	33.9594	36664.6	212026	35833	40939	12605.6
1371	5.17537	0.0192426	DOWN	939.626	23.5036	24661.6	98851.1	23026.7	19100.3	7146.5
3087	5.1729	0.0430531	DOWN	632.571	19.2677	27379.3	75023.4	25866.6	14503.2	9342.65	[1742][M]2+
3531	5.15617	0.0497081	DOWN	264.654	15.7046	15048.2	46546.2	15886.2	9027.29	3285.62
2592	5.12516	0.0350353	DOWN	240.035	3.14063	146198	899107	250789	175430	39516.2	[513][M]+
380	5.12264	0.00493782	DOWN	575.391	19.2909	3941.93	28026.3	2561.75	5221.67	4768.53
1390	5.11336	0.019445	DOWN	981.452	26.8847	363650	963604	250439	188448	113398
687	5.0913	0.00945318	DOWN	771.257	22.1051	8238.68	25394.6	4944.7	4987.83	2180.24
164	5.08753	0.00190452	DOWN	872.72	22.0482	47570.2	219499	30231.5	43144.5	29115.2
663	5.08707	0.00916462	DOWN	1057.45	23.5036	18443.7	104561	21865.5	20554.3	11938.3
363	5.07737	0.00469338	DOWN	715.746	1.44578	20126.1	58944.4	6875.27	11359.8	10548.2
[truncated: 922 more rows]

## Sheet: negative mode
featureidx	fold	pvalue	updown	mzmed	rtmed	maxint	dataset_male_mean	dataset_male_sd	dataset_female_mean	dataset_female_sd	isotopes	adducts	peakgroup
884	252.446	0.0493807	UP	922.297	8.25901	14153.7	0	0	64365	25736.7			322
833	105.332	0.0464944	UP	689.166	3.66796	4817.67	139.652	241.884	32613.9	12577.9			270
461	98.4885	0.0251507	UP	1396.73	24.4943	4550.54	0	0	25111.2	7031	[719][M]3-		452
157	53.2389	0.0070844	UP	1096.03	22.5896	3957.15	0	0	13574.1	1989.48			454
365	51.0552	0.0189103	UP	673.219	18.7316	4222.27	492.099	546.357	29463.3	7093.59			432
429	42.5468	0.0228888	UP	1397.74	24.4789	2689.11	153.207	265.363	13750.5	3665.13			572
446	35.0963	0.0239262	UP	1440.57	23.3072	3467.58	403.64	699.125	20131.9	5553.38			182
633	32.1698	0.0360022	UP	1296.15	23.3072	6565.72	1061.4	1838.4	39613.1	13423.2			182
753	30.4079	0.0416928	UP	1425.66	20.7367	3025.63	479.781	444.115	17173.5	6145.7	[746][M]2-		263
321	26.436	0.01605	UP	720.384	13.6134	6909.01	636.132	654.983	19063.5	4313.82			111
210	26.152	0.0104256	UP	675.383	13.6134	27687.1	2948.66	2563.02	79335.8	14736.6	[350][M]-		111
826	25.5832	0.0461882	UP	1296.61	23.332	7606.46	2077.78	1691.49	53156.3	19910.4			182
780	25.3204	0.0438536	UP	469.068	18.9146	37273.3	12090.5	4126.61	306137	110551			210
714	22.8991	0.0397983	UP	1296.06	23.3554	4969.9	1213.39	1690.49	29731.7	10557.4			423
717	22.821	0.0399143	UP	692.893	16.8201	9376.13	937.844	914.055	23342.1	8151.48	[362][M]2-		50
688	21.4995	0.038195	UP	1425.87	23.332	7260.66	2199.88	1736.06	47296.4	16016	[747][M]2-		182
398	21.2753	0.0209837	UP	1461.78	25.8667	5253.05	548.117	949.367	15277.7	4146.77			410
322	21.2742	0.0160617	UP	710.354	13.6134	18883.8	2319.02	2008.73	51143.3	11601.4	[369][M]-		111
869	20.135	0.0481723	UP	1426.27	23.332	10886.4	3012.96	2174.12	60666.1	23034.9			182
860	19.9249	0.0479308	UP	1296.52	23.332	10331.2	3250.58	2833.02	66461	25312.5			182
831	18.7415	0.0463914	UP	1307.37	27.7971	62737.2	11645.2	11986.1	218249	82276	[678][M]-		118
540	18.7307	0.030833	UP	1425.97	20.7138	7032.16	2095.95	2118.88	40850.5	12654.9			263
824	18.2911	0.0461413	UP	457.103	20.0898	11051.8	3766.27	3780.56	68889.1	25865.9			415
131	17.2311	0.00550937	UP	1295.65	28.3405	4567.41	747.685	1295.03	15812.3	2962.5	[671][M]3-		474
872	17.1869	0.048507	UP	1425.76	20.7367	4027.5	1434.27	1301	26111.5	10002.4			263
774	16.9904	0.0435058	UP	1040.47	23.8828	2364.1	463.074	802.067	10755.8	4056.84			222
616	16.0439	0.0352157	UP	1096.51	23.3072	3725.72	1341.87	1398.28	22892.4	7587.66			182
509	15.7287	0.0286174	UP	1426.07	20.7138	6703.26	2540.33	1963.82	39956.2	11767.3			263
144	15.5782	0.00647177	UP	967.441	20.6184	2198.01	468.17	530.99	8617.21	1532.24			172
589	15.1496	0.033758	UP	1030.46	15.2523	15297	2549.4	1591.96	38622.5	12124.2	[510][M]2-		170
739	14.7417	0.0408805	UP	558.233	8.86708	3646.81	920.957	1595.14	16082.2	6005.78			323
468	13.9754	0.0257057	UP	920.372	2.54959	4194.84	1181.34	151.348	16509.8	4351.29			203
819	13.9428	0.0459886	UP	1200.31	23.332	3342.45	1596.5	1264.89	22259.7	8217.91			182
842	13.3747	0.0470834	UP	313.111	25.0201	6060.86	4009.88	4206.73	54767.8	20859.7			480
252	13.3658	0.0123545	UP	1473.83	17.2886	6175.61	1217.68	1684.25	17411.2	4200.18	[779][M]-		101
716	12.6339	0.0399014	UP	1188.14	23.332	9260.19	4892.87	3939.21	61816.2	21342.6			182
674	12.1005	0.0374528	UP	1096.67	23.3554	7193.33	3874.69	1989.51	46885.6	15243.1			423
12	11.8354	0.000372162	UP	733.391	14.1836	8008.24	2223.34	2855.84	27320.1	2294.24			471
503	11.6284	0.0281945	UP	376.943	1.75774	2054.5	642.66	649.739	8461.38	2573.99			315
492	11.6079	0.0270539	UP	1332.08	26.4757	38696.8	15470	9334.63	179575	50687.8			76
14	10.8271	0.000515206	UP	1309.62	23.332	3802.87	1381.87	1301.64	15881.9	1761.03			182
482	10.6778	0.0266063	UP	393.069	25.0201	7190.65	6137.64	4925.88	65536.4	19099.5			480
586	10.4828	0.0335877	UP	1203.65	24.5912	9283.27	2266.5	709.334	23759.3	7119.84			69
195	10.4818	0.00950566	UP	1326.6	14.9734	7163.97	1608.35	806.274	16858.4	3070.92	[686][M]2-		305
84	10.0898	0.00317399	UP	365.058	2.8895	3665.96	2540.9	3202.36	26494.8	4757.78			279
62	9.99463	0.00230094	UP	1415.83	17.1382	33221.1	9921.12	13759.2	99157.9	16647.5	[740][M]-		176
174	9.88261	0.00794313	UP	923.927	13.1902	12425.2	2819.14	2304.11	27860.5	5536.95	[458][M]2-		259
38	9.74126	0.00144165	UP	1211.53	15.6114	10626.2	3477.42	1419.77	33874.5	3462.43	[614][M]-		128
731	9.63117	0.040488	UP	1125.04	23.9712	9360.25	2892.44	1861.17	27857.6	9483.84	[558][M]2-		34
779	9.50424	0.0438258	UP	1269.58	14.9498	8315.61	2298.14	1051.44	21842.1	7538.62			465
473	9.43461	0.0260877	UP	143.091	27.6271	3952.58	2424.55	923.635	22874.7	6090.83			214
39	9.2338	0.00145109	UP	397.031	4.45345	7077.91	10081.2	8704.75	93088.1	13021.4			293
20	8.92033	0.000848874	UP	732.386	14.2011	23214.3	9165.89	7348.93	81762.8	10086.6			49
50	8.896	0.00193007	UP	1253.64	15.8133	4693.58	1280.67	1847.16	12148.9	1220.51			530
809	8.70797	0.0454522	UP	736.41	17.3109	57393.6	16153.3	9187.02	140662	49860.7	[375][M]2-		123
99	8.53966	0.0038019	UP	707.408	17.1382	37104.9	11723.6	15868.9	100115	18927.2	[368][M]-		176
58	8.4891	0.00208228	UP	985.923	21.7676	8426.66	3132.48	1563.85	26591.9	3349.53			252
359	8.42062	0.0185544	UP	855.453	22.0231	4307.06	1441.55	753.292	12138.8	2910.83			196
668	8.35507	0.0373191	UP	1439.7	16.562	53597.4	15880	8737.9	132679	42778.7			171
112	8.32439	0.00499577	UP	984.917	21.7812	13198.8	5772.33	1851.64	48051.2	6553.21	[491][M]2-		369
662	8.18968	0.0368711	UP	854.451	22.0231	10072.7	3700.39	2591.54	30305	9993.7			196
227	7.91952	0.0114153	UP	737.416	17.2881	17172.2	5092.16	2951.85	40327.5	8427.13	[376][M]2-		101
630	7.63199	0.0358642	UP	730.927	16.0264	6275.89	1636.82	796.954	12492.2	3898.62			250
576	7.62832	0.0331957	UP	1333.72	22.747	2960.02	3203.25	3028.57	24435.4	8136.84			485
54	7.619	0.00202821	UP	966.941	20.618	3451.8	2309.29	2665.88	17594.5	2564.19			172
274	7.46996	0.0137725	UP	1188.06	23.3554	6336.34	5488.11	4876.79	40995.9	10218.4	[600][M]2-		423
88	7.26874	0.00334186	UP	701.352	23.7894	3569.11	1645.23	1506.99	11958.7	542.621			386
198	6.89762	0.0096033	UP	1400.47	20.8518	2689.72	1505.1	2606.9	11554	1347.22			27
254	6.82522	0.0125051	UP	854.952	22.0231	8939.66	3919.12	3779.18	26748.9	6688.63			196
123	6.79934	0.00528544	UP	1108.13	23.332	2827.47	2515.06	2871.57	17678.6	3576.59			182
442	6.58618	0.0235322	UP	1154.51	15.6114	14676.2	5321.93	1211.97	35051.2	8378.16	[577][M]2-		128
496	6.44079	0.0273986	UP	1115.45	26.0829	8677.34	9969.07	7665.96	64208.7	19411.5			62
415	6.42147	0.0220704	UP	1188.22	20.7651	7852.97	6533.24	5121.27	41953	11869.3			132
19	6.37114	0.00079129	UP	377.074	25.3097	4536.33	8087.61	5106.04	51527.3	6069.8			304
501	6.35786	0.0281511	UP	361.205	27.1297	3297.8	2507.85	471.692	15944.6	4088.68			495
351	6.30223	0.0180509	UP	272.106	19.111	4136.34	2768.72	2634.35	17984.7	4988.63			7
594	6.22081	0.0339214	UP	1483.72	16.6125	10082.5	4204.64	1860.89	26156.3	7821.39			380
345	6.19378	0.01744	UP	729.927	16.0484	12979.2	5287.08	2625.28	32747	7772.28			250
17	6.0999	0.000703628	UP	297.115	25.3097	2780.48	5522.9	3808.79	33689.2	3102.08			304
484	6.06266	0.0266532	UP	377.2	21.3271	5504.14	3977.09	3224.2	24111.8	7320			355
886	6.06121	0.0494109	UP	1460.85	16.0484	22373.4	8266.82	3708.47	50107	17685.3	[765][M]-		250
52	5.84546	0.00198701	UP	415.227	34.0746	4629.86	7268.12	2032.58	42485.5	4698.08			63
189	5.74089	0.00886696	UP	1115.52	26.0736	7181.73	5875.26	3942.1	33729.2	7181.16			62
368	5.68342	0.0191892	UP	1329.79	16.6125	5555.58	2857.89	1699.79	16242.6	4169.64			380
574	5.62584	0.0331161	UP	730.427	16.0484	10357.5	4471.06	2557.52	25153.5	7723.1			250
179	5.55221	0.00840304	UP	1024.89	21.9355	3066.4	2146.68	1994.55	11918.8	644.713			228
504	5.53991	0.0283837	UP	1314.69	27.7856	7210.27	4665.47	389.197	25846.3	6360.72			118
510	5.37594	0.0287401	UP	966.441	20.6184	3784.42	2771.61	3448.18	14900	4854.67			172
828	5.36119	0.0462505	UP	381.104	22.0593	7925.42	10655.3	6630.82	57125	20184.6			306
684	5.22639	0.0380413	UP	766.296	12.8297	33119.8	20951.2	1224.15	109499	30878.7	[390][M]2-		234
308	5.21136	0.0155819	UP	1368.19	15.7504	9301.22	5120.34	7142.48	27126.8	4611.27			46
319	4.98649	0.0159824	UP	258.025	22.0231	4813.73	9124.19	11688.8	45497.7	6802.44			196
92	4.89931	0.00341722	UP	1350.78	23.2231	3047.42	3581.4	2700.65	17546.4	2798.75	[701][M]2-		561
608	4.87918	0.0346252	UP	269.164	13.4922	4356.68	2949.33	1290.32	14390.3	4280.29			29
554	4.86882	0.0318806	UP	1314.02	27.7836	6928.15	5571.18	1530.37	27125.1	7323.69			118
377	4.83695	0.0198426	UP	1368.69	15.7399	7847.62	4365.01	6026.73	21524.4	3816.78			46
270	4.82711	0.0136363	UP	1337.91	15.4967	10942.5	6924.29	1319.12	33424.3	6036.68	[693][M]3-		12
654	4.79816	0.0366983	UP	1144.46	8.93214	5532.15	4480.04	7759.66	22311.6	4706.98	[570][M]2-		339
660	4.74176	0.0368467	UP	342.243	16.937	9265.14	6708.82	3023.47	31811.6	9721.09			126
120	4.69413	0.00517703	UP	458.127	13.5145	5629.88	4947.73	1057.7	23225.3	3107.89			29
700	4.69374	0.0388383	UP	1121.46	8.93214	4642.01	4116.1	7129.29	20117.7	4804.53	[556][M]2-		339
135	4.56844	0.00581043	UP	459.137	13.4922	5802.44	4885.11	2139.79	22317.3	3891.95			29
655	4.44918	0.0367114	UP	630.354	12.1086	510587	247247	179575	1.10004e+06	361660			24
881	4.42146	0.0489756	UP	277.922	2.19392	2171.66	2654.42	1082.46	11736.4	3944.04			38
83	4.37043	0.00306565	UP	539.211	9.92619	3146.66	2290.65	793.881	10011.2	1408.63			82
602	4.33496	0.0343729	UP	1367.7	15.7504	5917.46	4237.44	5342.78	18369.1	1730.84			46
885	4.1817	0.0494034	UP	243.091	19.0896	14310.5	15564.5	6360.54	65085.9	21785.8			7
778	4.10447	0.0438167	UP	477.182	19.9085	12197.6	10141.4	5425.46	41625	13779			47
813	4.09092	0.0456112	UP	537.185	15.1243	41261	22600.6	8637.8	92457.3	29580.8			86
118	4.08867	0.00516316	UP	461.137	13.4922	3204.37	3602.48	176.461	14729.3	1460.39			29
55	4.06998	0.00206327	UP	700.349	23.8072	12462.3	10035.2	4924.12	40842.9	5526.12	[365][M]2-		219
544	3.98979	0.0311392	UP	1333.53	13.9113	20597.9	17429.7	3056.19	69540.7	17194.7			166
333	3.91713	0.016659	UP	1250.36	4.03394	5822.48	15738.2	14926	61648.4	8574.96			511
681	3.90477	0.0377999	UP	1334.03	13.9082	10307.4	8422.7	1818.75	32888.7	9006.95			166
728	3.90059	0.0402879	UP	387.205	13.4888	7304.09	6755.63	1810.89	26351	7592.74			29
748	3.87988	0.0415845	UP	1004.54	27.3565	5234.28	3324.69	3044.39	13229.1	4523.64	[499][M]2-		67
857	3.78854	0.0476003	UP	369.217	4.09642	2974.69	3865.86	876.815	14646	4445.71			206
665	3.75856	0.0371869	UP	145.063	13.4922	15255.1	16058.5	8573.51	60356.9	18624.1			29
529	3.66938	0.0300219	UP	585.348	39.5739	6667.23	5476.25	3191.09	20094.5	5830.12			3
534	3.66234	0.0303832	UP	361.226	13.4853	29439.5	27488.2	11768.8	100671	27806	[206][M]-		29
440	3.64745	0.0233715	UP	1272.69	20.8822	6978.83	10792.7	10604.5	39365.7	8202.71			447
889	3.6069	0.0496393	UP	1332.52	13.9113	24287.5	20472.8	5974.34	73843.6	23142.2			166
678	3.4985	0.0376829	UP	405.216	13.4888	437788	488411	175881	1.70871e+06	490649	[237][M]-		29
367	3.49619	0.0190125	UP	1272.87	20.8822	7110.77	8624.76	7409.97	30153.8	4509.71			447
769	3.3765	0.0429667	UP	875.507	13.3344	88730.2	62371.7	39893.9	210598	68269.1	[439][M]-		112
395	3.33883	0.0208175	UP	842.385	2.6239	8512.48	8760.31	3185.05	29249.2	6849.63			204
409	3.3028	0.0216793	UP	114.934	2.09305	26284.7	258226	214787	852870	133332			38
331	3.28701	0.0163481	UP	383.123	1.58491	5577.51	11497	5033.87	37790.6	8539.44			60
679	3.28346	0.0377777	UP	257.083	23.7645	13299	44182.4	15393.1	145071	40990.8			386
27	3.28174	0.00102808	UP	379.249	34.0711	2720.55	7746.65	2649.05	25422.5	2214.16			63
200	3.22305	0.00968101	UP	493.34	39.6761	9785.05	9281.38	5339.26	29914.4	2719.5			51
880	3.20461	0.0489243	UP	1237.7	28.0498	4683.51	4262.1	2891.99	13658.4	4562.81	[633][M]2-		143
751	3.18254	0.0416136	UP	1323.52	14.2324	6789.42	6864.21	1448.86	21845.6	5917.81	[684][M]3-		49
166	3.09453	0.00761942	UP	425.169	30.0018	6377.59	23076.8	12648.9	71411.7	8986.38			422
379	3.07221	0.0199125	UP	263.999	4.59432	2438.22	5739.35	4169.31	17632.5	2578.49			122
525	3.05536	0.0298031	UP	166.994	10.5326	2246.68	5007.64	3827.46	15300.2	3801.38			121
173	3.01701	0.00792815	UP	540.215	9.92619	2937.89	4010.85	1162.78	12100.8	2035.51			82
658	3.00204	0.0367979	UP	1076.82	20.8822	4647.85	7502.98	6547.62	22524.2	4010.51			447
832	2.96596	0.046431	UP	759.313	2.68134	3586.07	6711.5	5095.56	19906	6067.97			72
535	2.91047	0.0304944	UP	344.024	8.70349	3338.38	7338.91	904.701	21359.7	4624.86			436
815	2.89355	0.0456487	UP	501.997	15.4744	2805.9	5629.46	1496.59	16289.1	4595.36			12
607	2.84755	0.0345652	UP	537.369	39.6648	6416.47	7527.62	5792.57	21435.3	4821.12			51
142	2.83799	0.00632087	UP	1356.71	26.85	3465.05	5360.18	1027.92	15212.1	2135.33	[706][M]3-		185
358	2.81023	0.0185455	UP	1166.38	20.8787	7795.86	12680.6	7261.07	35635.3	7398.65	[584][M]3-		447
312	2.79562	0.01579	UP	1467.24	15.1516	3548.79	4175.14	2330.89	11672.1	1211.94			86
37	2.78521	0.00142054	UP	244.176	14.4569	2979.23	3928.35	605.568	10941.3	1025.1			28
247	2.72194	0.012202	UP	425.255	34.0711	4844.03	15537.2	7818.72	42291.3	4515.49			63
184	2.71858	0.00868742	UP	377.073	25.6494	2363.01	7792.92	3589.15	21185.7	2302.5			442
125	2.6975	0.00536465	UP	1121.14	19.5902	3310.66	6093.4	1604.92	16437	2404.62	[555][M]2-		505
287	2.68783	0.0145196	UP	425.255	34.3951	1631.35	7128.05	3838.39	19159	2617.19			361
465	2.64101	0.0253574	UP	127.114	26.9466	3889.05	17923	11215.1	47334.8	8643.14			334
582	2.63434	0.0334031	UP	597.239	11.6506	8261.32	11730.6	1514.07	30902.4	6728.06			13
559	2.59826	0.0323524	UP	468.286	9.92619	3273.36	4512.9	2023.62	11725.7	3011.07			82
719	2.56434	0.0400594	UP	395.222	40.5301	9393.96	14364	3671.92	36834.3	9434.28			9
677	2.54361	0.0375995	UP	141.014	10.5306	7023.56	19399.2	12854.2	49343.8	10624.2			121
60	2.48428	0.0021905	UP	596.231	11.6502	10262	17169.8	3902.05	42654.7	4688.94			13
814	2.42441	0.0456241	UP	391.272	39.2355	10112.9	13417.7	8870.67	32529.9	4479.19			146
765	2.3612	0.04281	UP	438.129	15.4744	4422.44	6970.06	2599.58	16457.7	4369.16			12
177	2.28787	0.00806557	UP	138.057	3.39214	8307.27	22279.7	5605.21	50973	7658.98			127
422	2.26528	0.0223761	UP	273.173	21.6868	5234.26	23052.7	6267.17	52220.8	10582.5			252
580	2.26396	0.0333469	UP	265.007	4.67499	3525.42	10812.4	455.075	24478.9	4512.25			487
231	2.23944	0.0115719	UP	108.047	3.39287	9622.47	30731.7	9345.14	68821.7	3460.1			127
613	2.22045	0.0349757	UP	1272.51	20.8874	7644.72	21036.1	10320.3	46709.6	9684.94			447
335	2.14058	0.0168796	UP	403.22	38.2487	16680	76410.8	24977.4	163563	28477.5	[235][M]-		258
471	2.08707	0.0259323	UP	256.993	1.74714	21005.2	70324	8223.13	146771	25449.4			315
180	2.08478	0.00844432	UP	221.087	38.7033	4628.34	12676.8	2259.78	26428.3	210.041			11
598	2.08153	0.0339794	UP	283.063	21.7243	30859.8	129287	19671.8	269116	53906.1	[118][M]-		252
372	2.07883	0.0195316	UP	268.039	21.7118	4269.55	20169.5	3504.06	41929.1	7190.6			252
350	2.03342	0.0180398	UP	171.008	1.54987	4198.54	12813.3	1908.32	26054.8	4168.42			60
13	2.03323	0.000425444	UP	161.047	1.543	20015.9	72579.6	8318.64	147571	8722.04			60
659	2.03082	0.0368233	UP	269.918	8.69726	1761.23	7208.9	512.189	14640	2684.51			436
466	1.99521	0.0255141	UP	349.145	35.7629	2848.65	10214.3	3750.89	20379.7	1890.5			376
596	1.97243	0.0339598	UP	365.234	39.3838	9619.95	28487	10129.7	56188.8	11176.8	[208][M]-		248
689	1.95626	0.0382384	UP	633.217	11.6503	8950.28	16556.3	4184.21	32388.4	6989.2			13
873	1.95289	0.0485358	UP	431.102	18.6584	3988.23	9675.61	2291.99	18895.4	4405.18			468
866	1.94898	0.0480806	UP	182.048	3.38393	4302.13	8649.37	2158.71	16857.4	3929.58			97
502	1.93196	0.0281795	UP	191.109	35.2327	66793.3	389938	41001.9	753345	125797	[43][M]-		142
843	1.89904	0.0470912	UP	363.02	21.7243	6840.14	27856.8	5020.33	52901.2	11514.7			252
286	1.89788	0.0145118	UP	220.009	4.64923	3025.04	15167.2	3203.08	28785.7	4356.52			122
337	1.89744	0.0169554	UP	405.287	39.6669	10179.7	17542	5244.01	33284.9	4243.48			51
776	1.82244	0.0437212	UP	380.178	18.6464	8267.92	38094.2	9307.49	69424.6	14582.6			468
791	1.79308	0.0444962	UP	421.038	1.61924	2826.28	7654.54	1926.52	13725.2	2841.44			71
389	1.78447	0.0203926	UP	163.114	38.5859	13227.2	22340	2490.54	39865	5707.82			326
192	1.75379	0.00914563	UP	295.231	39.0479	661171	1.28875e+06	269360	2.2602e+06	196741	[128][M]-		14
384	1.74917	0.0202185	UP	247.136	38.5891	13686.2	22652.2	1275.35	39622.5	4825.77			326
241	1.74847	0.012062	UP	381.228	38.1537	5654.08	11526.6	2506.21	20153.9	1436.51			56
420	1.73606	0.0223218	UP	221.068	1.53903	25224.7	103189	18454.5	179142	27878.7			60
259	1.73414	0.0130241	UP	319.23	39.2456	61830.9	127884	14801.6	221768	27509.7			113
682	1.71526	0.0379705	UP	179.109	39.2326	11969	18485.8	3691.93	31708.1	5839.75			146
148	1.71332	0.00656806	UP	279.16	36.4074	4098.14	12536.7	1233.46	21479.3	2124.84			301
100	1.71027	0.00408797	UP	386.07	33.3617	1597.47	7021.17	125.551	12008.1	632.855			30
346	1.69607	0.0174659	UP	270.848	1.5288	15846.4	26097.6	5504.33	44263.4	5859.11			18
892	1.6258	0.0497316	UP	323.109	40.4512	3011.37	18076.4	3285.01	29388.6	5519.44			9
636	1.59287	0.0361263	UP	234.949	8.71304	5368.87	30873.1	1305.29	49176.7	6576.22			436
549	1.57341	0.0315431	UP	365.197	38.0589	12100.6	22425.7	3542.21	35284.8	5320.09			217
165	1.55552	0.0076097	UP	314.94	39.3722	5800.26	14439.1	1733.26	22460.2	711.03			248
171	1.54884	0.00791199	UP	235.136	37.9116	33507.2	103682	9235.39	160586	14719.8	[74][M]-		232
151	1.54253	0.0066692	UP	316.938	39.3703	5797.21	14795.4	1376.99	22822.4	2006.76			499
644	1.50902	0.0365028	UP	212.004	13.5158	46985.9	354814	75895.5	535420	36277.2			29
702	2587.91	0.039058	DOWN	423.264	16.9422	78775.5	659828	232738	0	0			126
851	2065.58	0.0472942	DOWN	652.359	35.3729	68725.2	632886	247196	136.42	236.286	[341][M]-		80
8	1352.7	0.000262766	DOWN	940.559	22	41686.1	344893	9685.36	0	0	[468][M]-		196
294	588.584	0.0147647	DOWN	317.129	5.5147	23319.8	154696	32905.4	92.8492	160.82	[162][M]-		88
441	550.057	0.0234618	DOWN	573.328	10.7455	35918.6	140246	37877.3	0	0	[314][M]-		215
196	330.966	0.00959168	DOWN	1405.71	28.2388	33139.1	104162	17783	144.744	250.703	[732][M]-		236
800	327.467	0.0449705	DOWN	899.53	14.8486	36337	83492.9	31748.2	0	0	[447][M]-		109
733	262.822	0.0407004	DOWN	308.2	16.9422	8554.51	67010.7	24159.3	0	0			126
595	252.701	0.0339536	DOWN	687.417	17.9399	24905.2	80227.1	26235	147.501	255.479	[360][M]-		291
863	238.286	0.0480289	DOWN	606.797	16.9906	8999.42	60754.8	23932.6	0	0			190
817	236.1	0.0457935	DOWN	1214.59	16.9906	9804.56	60197.5	23113.7	0	0	[616][M]-		190
279	233.968	0.0140709	DOWN	798.267	18.9734	17353.4	59653.8	12387.4	0	0	[409][M]-		224
825	175.725	0.0461644	DOWN	958.947	11.4299	13975.5	50229.5	19328.3	115.865	200.683	[477][M]2-		197
652	169.313	0.0366889	DOWN	1137.03	12.8564	11894.9	43169.1	14730.4	0	0	[566][M]-		234
894	159.016	0.0499302	DOWN	1216.58	12.3037	12361	40543.5	16308.7	0	0			191
283	155.552	0.0144075	DOWN	684.768	13.5288	13563.6	39660.4	8335.75	0	0	[356][M]2-		29
44	153.41	0.00162011	DOWN	672.362	15.0742	14424.2	43581.4	3091.49	114.107	197.639	[347][M]-		249
153	147.911	0.00675932	DOWN	615.303	15.8987	11997.5	43267.2	6198.61	122.545	212.254			325
795	146.503	0.0448339	DOWN	1384.56	18.346	9669.22	37353.4	14180.5	0	0			440
225	142.214	0.0113298	DOWN	1405.03	28.2388	12306.9	36259.7	6742.34	0	0	[731][M]3-		236
483	142.125	0.0266143	DOWN	646.305	31.8775	4911.06	36237	10449	0	0			106
570	131.883	0.0329426	DOWN	1194.12	17.4143	16741.2	38920.2	12513.8	125.134	216.739			262
95	129.193	0.00362081	DOWN	962.535	22	4221.07	32939.8	3442.44	0	0	[479][M]-		196
693	127.883	0.0384759	DOWN	674.337	35.3979	3646.24	32605.8	11409.6	0	0			80
336	120.07	0.0169423	DOWN	1168.57	14.7879	11246.8	30613.7	6990.94	0	0	[587][M]3-		313
317	105.216	0.0159399	DOWN	202.101	5.5147	4323.73	26826.5	5937.55	0	0			88
709	104.926	0.0393371	DOWN	771.428	17.5399	12184.9	30248.2	10674.2	118.304	204.908			359
371	100.875	0.0195273	DOWN	1446.71	26.2927	10916.5	25719.6	6318	0	0			395
181	95.2474	0.0085885	DOWN	535.299	15.8284	8331.41	24284.8	3923.43	0	0			325
156	95.0155	0.00702888	DOWN	1203.84	16.4362	5785.14	24225.7	3536.54	0	0	[610][M]3-		1
506	92.4829	0.0284406	DOWN	1130.57	18.346	4859.24	23580	7038.72	0	0			440
421	86.1619	0.0223269	DOWN	796.387	12.1876	4637.3	25471.9	6686.97	125.651	217.634			531
146	85.0695	0.00652323	DOWN	916.468	17.1812	6009.6	21689.8	3049.16	0	0	[453][M]-		308
822	82.7925	0.0460183	DOWN	1385.07	18.346	7327.67	27419.9	10504.9	161.212	279.227			440
720	76.0059	0.0400804	DOWN	470.265	4.61027	3716.28	19378.9	6929.87	0	0			122
782	75.8613	0.0440502	DOWN	544.334	13.602	7145.55	19342	7273.87	0	0			111
542	74.977	0.0310581	DOWN	222.028	14.262	9380.99	50630.6	15702.5	590.294	728.598			49
812	74.3053	0.0455648	DOWN	1327.23	17.8881	6227.13	18945.3	7254.81	0	0			70
871	73.533	0.0483151	DOWN	1447.21	26.2927	10093.1	20718.3	8149.97	111.778	193.604			395
621	73.3367	0.035368	DOWN	1472.4	27.3434	10120.4	25961.1	8647.1	184.021	318.735			67
759	73.2361	0.042223	DOWN	1044.01	13.5288	9732.21	18672.7	6865.06	0	0			29
691	72.295	0.0382712	DOWN	1193.62	17.4188	13732.3	28717	9966.57	227.242	393.595			262
413	71.9807	0.0218985	DOWN	299.118	5.5147	2892.96	18352.6	4782.9	0	0			88
614	69.3307	0.0350534	DOWN	856.409	18.4208	3788.09	17676.9	5888.3	0	0			324
35	66.4372	0.00134989	DOWN	775.404	14.6	5712.16	16939.2	1079.05	0	0			130
154	66.2774	0.00679984	DOWN	1380.98	28.1681	8551.04	29312	4233.53	357.274	320.848	[713][M]3-		365
301	65.738	0.0152024	DOWN	1497.22	14.7145	6880.23	16760.9	3620.85	0	0			286
820	65.6237	0.0459901	DOWN	1268.14	25.1318	7908.62	22781.1	8715.04	177.17	306.867			240
477	65.4632	0.026422	DOWN	714.407	16.2919	5431.42	16690.9	4794.73	0	0			79
266	64.1806	0.0134992	DOWN	606.255	12.6489	4143.2	16363.9	3326.84	0	0			42
313	59.9206	0.0158333	DOWN	431.182	6.9813	2247.06	16711.3	3685.32	108.914	188.645			579
356	59.4345	0.0184797	DOWN	631.348	18.4196	19717.1	122226	29215.8	1971.5	2565.36			324
404	58.6984	0.0214408	DOWN	1436.32	26.6891	4708.22	21327.1	5491.36	193.356	334.902	[751][M]3-		515
176	58.1178	0.00806411	DOWN	1447.71	26.2938	5748.46	14818.1	2318.83	0	0			395
547	56.9403	0.0313631	DOWN	886.429	12.4544	3886.66	14517.8	4561.19	0	0	[442][M]2-		110
523	56.7908	0.0295593	DOWN	595.313	10.7455	4132.37	14479.7	4410.27	0	0			215
342	56.787	0.0172145	DOWN	1454.25	25.3274	10668.4	29505.1	6835.39	349.598	605.522	[758][M]2-		304
102	56.7433	0.00427455	DOWN	1414.4	27.1232	5236.11	14467.6	1643.61	0	0			495
416	56.7341	0.0221381	DOWN	329.033	12.0899	2878.61	17606.7	4604.63	140.359	243.109			389
213	54.3459	0.0105528	DOWN	1498.74	14.6975	4265.87	13856.3	2485.15	0	0			286
556	53.8259	0.0321335	DOWN	1476.14	27.5897	5561.36	13723.8	4366.97	0	0			455
675	53.747	0.0375811	DOWN	653.329	18.4196	3022.66	13703.6	4735.85	0	0			324
339	53.3208	0.0170758	DOWN	114.021	5.5147	2490.75	15574.8	3545.82	207.107	183.758			88
742	52.4518	0.0412158	DOWN	1164.08	18.512	32990	121320	43577.8	2227.99	3150.31			238
499	51.1207	0.0279038	DOWN	414.181	10.5066	3418.36	13034	3852.22	0	0			121
201	51.0169	0.00977465	DOWN	1463.7	20.7902	3847.28	13007.6	2243.93	0	0			132
318	50.8597	0.01597	DOWN	1414.72	27.1232	6546.04	18369.4	4090.76	191.2	331.168	[737][M]3-		495
749	50.7858	0.0415854	DOWN	1164.59	18.512	21868	79050.8	28631.6	1386.58	2401.62	[582][M]2-		238
412	49.9967	0.0218886	DOWN	1373.64	26.0417	2912.32	12747.4	3321.35	0	0			345
853	49.8445	0.0473547	DOWN	1472.06	27.3374	8749.99	20297.8	7824.8	322.233	289.695	[778][M]-		67
551	46.4019	0.0316113	DOWN	840.953	15.1102	2744.94	11830.9	3732.41	0	0			86
40	45.5474	0.00156798	DOWN	1095.01	19.5278	3447.5	20860.8	1659.74	373.013	327.173	[541][M]2-		35
538	45.323	0.0305372	DOWN	1464.19	20.7902	4251.2	11555.8	3580.16	0	0			132
111	44.7375	0.00492235	DOWN	544.267	14.5459	3301.48	11406.5	1391.26	0	0			87
382	44.479	0.0200213	DOWN	745.738	3.48776	2833.95	11340.6	2821.9	0	0			270
699	43.2994	0.0388149	DOWN	1194.62	17.4188	11974.4	25533.6	8923.33	419.722	726.98			262
533	43.1873	0.0303282	DOWN	1002.81	26.0976	3557.85	11011.3	3399.22	0	0			62
571	42.6582	0.0329552	DOWN	304.136	13.6754	2829.34	10876.4	3507.14	0	0			266
532	41.208	0.0301122	DOWN	556.278	15.8284	3799.85	10506.6	3231.32	0	0			325
852	40.8991	0.0473509	DOWN	1475.71	27.3434	4594.47	10427.9	4076.47	0	0			67
587	40.5494	0.0336459	DOWN	1030.01	21.7044	10374.8	24268.2	7890.21	428.507	742.197			252
400	40.2691	0.0212234	DOWN	279.987	14.2864	2548.31	14029.7	3561.51	263.41	229.087			49
715	40.2222	0.0398091	DOWN	1180.07	12.4797	3692.47	10255.3	3654.06	0	0			175
786	40.1754	0.0441845	DOWN	1312.99	27.9996	12039.5	43952.8	16249.2	1009.03	889.043	[680][M]3-		155
573	37.9684	0.0331076	DOWN	1336.34	27.9777	24348.6	123010	38974.2	3239.81	2409.1	[692][M]3-		155
727	37.7945	0.0402806	DOWN	618.779	17.2687	2581.08	9636.3	3455.07	0	0			101
561	36.9373	0.0324357	DOWN	1242.94	26.9062	6009.09	12047.1	3835.88	156.173	270.499	[638][M]3-		129
149	36.7014	0.00666249	DOWN	1013.52	24.9956	6192.06	19065.2	2831.93	434.478	419.234	[501][M]2-		480
514	36.6001	0.0291679	DOWN	1102.52	18.8527	3261.15	10433.9	3144.54	115.102	199.363			10
609	36.2156	0.0346657	DOWN	1345	27.9777	4764.29	19478.9	6434.07	367.881	637.189			155
707	36.1946	0.0392073	DOWN	1247.07	20.5907	5482.49	12884.4	4524.66	185.999	322.159			172
320	36.0036	0.0159872	DOWN	754.346	22.3807	3559.22	9179.69	2034.84	0	0			226
209	35.5848	0.0103967	DOWN	503.121	1.75676	3735.66	21694	4131.57	439.665	761.521			315
555	35.4302	0.0321224	DOWN	1085.54	18.8527	4516.42	17597.8	5511.82	411.702	370.939			10
508	33.0267	0.0285595	DOWN	1463.26	23.4027	7644.24	22253.8	6709.31	503.836	872.669			346
464	32.9184	0.0252715	DOWN	1435.69	25.3598	4947.51	19083.3	5286.18	494.726	429.816	[750][M]3-		304
647	32.6947	0.0365674	DOWN	1346.63	15.1027	3501.64	11961.2	4005.06	280.856	252.59			86
651	32.0384	0.0366489	DOWN	1085.54	20.519	4330.09	15289.1	5197.42	307.235	532.147			172
592	30.7794	0.0338609	DOWN	661.356	21.2389	5272.96	18228.8	5869.99	507.251	503.272			161
475	30.3696	0.0263094	DOWN	1344.67	27.9777	7055.3	30841.8	8716.01	930.561	806.293			155
61	30.2353	0.00221042	DOWN	1285.21	19.408	2809.41	11181.4	1202.92	199.834	346.123	[665][M]3-		179
829	30.1136	0.0462836	DOWN	912.402	23.9496	6426.04	50044.7	18978.6	1576.87	1864.94			284
28	29.3615	0.00114751	DOWN	756.89	24.3504	5826.18	19998.7	2087.65	511.141	885.323	[385][M]2-		356
734	29.3147	0.040711	DOWN	1400.59	24.0356	4991.31	9971.51	3571.91	170.177	294.755			527
72	28.6764	0.00282632	DOWN	717.856	13.0073	2635.56	8881.87	995.019	139.751	242.056			102
793	28.323	0.0445904	DOWN	911.902	23.9692	6363.58	49771.3	18802.1	1587.3	2749.28	[451][M]-		34
428	28.0708	0.0227879	DOWN	1086.04	20.519	5086.4	20213.9	5324.17	635.117	551.927			172
396	26.6269	0.0208182	DOWN	419.144	2.33228	2200.43	9815.73	2472.07	283.651	247.098			39
635	26.2066	0.0360554	DOWN	1271.6	26.3741	2386.93	8996.88	3031.86	173.328	300.214			174
444	25.2256	0.023743	DOWN	1344	27.9777	8970.39	37956.2	10057	1504.67	870.273			155
606	25.1714	0.0345247	DOWN	1463.74	23.4027	7340.85	19505.2	6347.04	689.908	704.435			346
601	24.0751	0.0341132	DOWN	1029.01	21.7224	16756.8	36743.1	11611.8	1526.19	566.481			252
773	22.2964	0.0433356	DOWN	1412.13	31.0486	3117.55	21545.3	7828.84	881.323	815.278			241
30	21.8285	0.00115968	DOWN	1245.64	28.1925	3330.61	17440.5	2104.13	629.002	1089.46	[641][M]3-		558
445	21.7915	0.0239223	DOWN	1344.33	27.9777	9696.03	38657.7	10233.4	1773.98	936.626			155
233	21.2172	0.0117008	DOWN	1191.63	27.9777	12994	37579.9	8490.49	1601.22	2773.39	[604][M]2-		155
637	21.0878	0.0361299	DOWN	714.862	15.4726	7968.77	21192.1	7021.14	919.956	834.857			12
325	20.5249	0.016217	DOWN	1271.56	26.5008	3286.36	9153.46	2193.41	275.991	478.031			76
640	20.2798	0.03621	DOWN	899.968	22.4492	6883.7	17299.2	5837.8	768.037	946.127			470
285	18.6331	0.0144916	DOWN	1162.08	25.7534	3892.15	15079.8	3320.97	724.312	673.268			147
147	18.0943	0.00655958	DOWN	1161.07	25.7662	4939.14	17172.8	2821.07	864.086	774.538			147
568	17.1749	0.0329039	DOWN	750.866	13.1617	29637.8	100059	30799.8	5825.87	2801.78	[383][M]2-		259
124	16.8645	0.00534356	DOWN	1081.02	18.8527	6574.75	25505.1	4003.14	1427.36	1254.41	[531][M]-		10
97	16.5587	0.00375078	DOWN	1351.33	27.9777	2416.67	13006.8	1815.36	700.508	607.138	[702][M]3-		155
378	16.4375	0.0198716	DOWN	865.47	21.0139	2943.24	12694.3	3376.63	687.286	879.159			19
392	16.3704	0.0206291	DOWN	1085.04	18.8527	10526.3	35463	9141.77	2166.29	1881.73			10
455	15.8407	0.0246351	DOWN	818.897	14.3806	3997.74	12570.7	3483.43	708.579	616.253			343
527	15.5369	0.029968	DOWN	1096.53	16.7972	8950.83	23008.7	6791.91	1480.91	852.599			50
115	15.4999	0.00510377	DOWN	1466.69	23.4776	4836.25	16188.7	2129.68	1044.44	420.195	[773][M]2-		163
214	15.3075	0.0105612	DOWN	1313.25	27.0282	6133.95	18296.4	4120.18	1110.27	1584.8	[681][M]3-		133
41	14.9947	0.00157099	DOWN	892.958	15.8846	6476.23	21714.7	501.339	1363.17	1861.2			325
159	14.6614	0.00723857	DOWN	1161.58	25.7534	5780.57	21703.9	4021.26	1395.35	1411.37			147
291	14.4607	0.0146432	DOWN	1084.54	18.8434	15015.8	64698	14703.9	4474.07	3809.69			10
848	13.8475	0.0471558	DOWN	332.952	2.18112	2316.93	11867.3	4381.68	856.998	523.512			38
588	13.6576	0.0336549	DOWN	739.791	12.9242	8014.77	20581.6	6321.34	1506.97	617.658	[377][M]2-		59
303	13.5944	0.015428	DOWN	1092.52	18.8489	3991.41	11179.4	2943.48	652.372	1129.94			10
528	13.3433	0.0299777	DOWN	1074.55	18.8389	20134.4	80196.6	24001.8	6010.24	4233.2	[527][M]2-		10
490	13.3162	0.026822	DOWN	1073.54	18.8489	77273	313905	89032.8	23573.2	15951.4			10
530	13.0696	0.0300346	DOWN	1223.9	9.59675	12236.1	37107.3	11940.1	2839.21	3496.8			405
705	12.9655	0.0391684	DOWN	1120.08	16.0511	14269.4	38140.2	12949.8	2941.68	2129.12	[552][M]-		250
479	12.7289	0.0264594	DOWN	1074.04	18.8335	46403.8	193850	55276.7	15229.1	11325.8			10
103	12.6883	0.00440283	DOWN	1400.69	22.5607	6283.11	20273.5	3630.41	1597.81	1821.9			500
610	11.7864	0.0348695	DOWN	1063.56	18.8389	256753	948541	309490	80477.5	66897.1			10
526	11.707	0.029878	DOWN	1078.17	26.1557	8017.16	19057.2	5666.94	1627.85	1065.99	[530][M]3-		281
434	11.5425	0.0231079	DOWN	1152.09	25.7662	7476.19	29059.7	7128.93	2517.64	239.165			147
710	11.5017	0.0393924	DOWN	1062.05	18.8444	858654	3.17159e+06	1.09049e+06	275749	224567			10
844	11.4799	0.0471175	DOWN	1086.54	20.519	3830.12	13434.8	4923.42	1170.3	716.475			172
645	11.3956	0.0365203	DOWN	1064.05	18.8398	91874.6	321712	107616	28231.1	24288.9	[522][M]2-		10
692	11.3703	0.0383317	DOWN	1062.55	18.8389	933753	3.55986e+06	1.20715e+06	313084	250473			10
56	11.1014	0.00206537	DOWN	421.309	38.8894	10731.7	23202.1	3839.71	2005.02	3149.69			44
787	11.0258	0.0443438	DOWN	1063.06	18.8444	572869	2.03206e+06	742264	184299	161016			10
11	11.0198	0.000342388	DOWN	1099.99	18.8489	4787.69	17042.7	1744.67	1461.56	1513.03	[542][M]-		10
145	10.8419	0.00649723	DOWN	1088.5	18.8527	6762.56	26911.4	5317.93	2397.18	2509.84			10
57	10.7583	0.00207886	DOWN	808.405	14.3806	17683.6	56727.6	7515.25	5272.89	3635	[413][M]2-		343
578	10.6733	0.0332774	DOWN	1305.92	27.028	56255.4	159181	48064.4	14914	6143.75	[675][M]3-		133
536	10.5152	0.030501	DOWN	1294.98	29.1003	6105.67	22254.5	6400.55	2116.41	778.822			370
29	10.4683	0.00115516	DOWN	423.992	1.77072	1627.36	9052.25	1259.25	694.754	1203.35			108
407	10.1753	0.0215344	DOWN	138.034	3.97476	6674.14	45348.9	10794.9	4456.77	1094.27			492
390	10.143	0.0204408	DOWN	1090.01	18.8389	12242.7	42721.9	12546.4	4126.98	5420.82	[539][M]2-		10
352	10.1244	0.0181703	DOWN	1111.99	16.8182	4810.79	12397.4	3669.11	1054.53	1826.5	[547][M]2-		50
732	9.86466	0.0406844	DOWN	672.81	15.086	5962.64	21076.2	7039.57	2136.54	1006.43			249
785	9.77009	0.044172	DOWN	1094.54	25.6031	7015.41	26054.3	9232.67	2666.74	1705.63	[540][M]2-		288
236	9.66974	0.0118328	DOWN	1151.59	25.7686	19800.7	84964.6	15175.8	8786.65	2043.65			147
22	9.64677	0.000890927	DOWN	807.407	14.3442	43452.6	149185	16100.4	15464.7	8903.85	[412][M]2-		189
771	9.32454	0.0433322	DOWN	157.136	5.4658	4504.79	25045.5	9416.74	2685.98	3081.17			333
69	9.30566	0.00264315	DOWN	1467.69	23.4888	6057.63	20386.4	3374.8	2105.77	2161	[774][M]2-		104
299	9.30518	0.0150247	DOWN	273.137	5.5147	2158.05	13109.8	3587.63	1408.87	1892.32			88
191	9.27312	0.00890525	DOWN	1150.59	25.7703	63405.2	266400	39727.4	28728.2	2904.33			147
585	8.97367	0.0335823	DOWN	1294.31	29.1048	15142.2	55568	17142.3	6192.34	3461.62			370
280	8.65173	0.0140932	DOWN	1089.01	18.8527	18886.6	72232.4	18630.6	8348.9	9017.66			10
229	8.63599	0.0114641	DOWN	1151.09	25.7703	42959	173927	29180.6	20139.8	2119.59			147
603	8.53674	0.0343887	DOWN	1370.2	23.6982	13319	33101.2	10633.8	3877.5	2782.93			383
338	8.49989	0.0169687	DOWN	1294.65	29.1076	10810.1	40784.2	9978.65	4798.2	3270.09			370
78	8.39995	0.00300675	DOWN	1263.56	26.5008	3956.81	10562.3	1354.28	1087.45	1883.51			76
431	8.3674	0.0229817	DOWN	445.21	2.58162	14600.1	41270.4	10601.5	4932.29	2315.16			203
80	8.24139	0.00304777	DOWN	1106.99	18.8398	4278.15	8564.09	1004.02	869.179	1505.46			10
48	8.21411	0.0018373	DOWN	534.116	1.88651	4692.47	80453.7	10805.3	9794.56	5998.18			115
364	8.11746	0.0187528	DOWN	1089.51	18.8444	20002.9	65656.1	17942.6	8088.26	7556.49			10
520	8.05676	0.0293182	DOWN	626.206	5.45631	18738.8	132896	42049.4	16495	15304.5	[332][M]-		333
240	7.92495	0.0120085	DOWN	1150.09	25.7703	49900.7	205019	35418.4	25870	3904.6			147
5	7.92258	0.000199581	DOWN	1457.21	23.4832	29626.4	116364	9543.27	14687.6	7119.19	[762][M]-		104
600	7.79722	0.034014	DOWN	1006.48	20.9249	5075.46	15991.7	4807.99	2050.95	855.673			90
649	7.77759	0.0366039	DOWN	1284.32	28.2554	3924.6	14546.8	5165.59	1785.36	2036.99			236
375	7.58494	0.0197812	DOWN	1040.49	26.5395	13043.2	33920.1	8771.02	4472.03	2925.12			388
878	7.55981	0.0487994	DOWN	373.212	11.7233	8468.61	36049.7	13053	4768.59	2548.9			460
870	7.55706	0.0481979	DOWN	1468.2	42.109	4151.26	11196.5	4227.36	1481.6	1241.81			73
89	7.47801	0.00336908	DOWN	1434.7	20.0613	3616.58	12621.7	2286	1602.85	1867.77			347
90	7.44548	0.00340479	DOWN	475.147	15.6596	3638.61	17622.6	2953.97	2366.89	1755.56			310
516	7.4037	0.0292462	DOWN	1040.16	26.5407	7270.59	20874.6	6341.61	2819.48	2047.44	[516][M]-		388
546	7.17934	0.0313526	DOWN	1262.14	19.3604	5956.42	17696.3	5702.98	2379.9	2085.41			179
423	7.12705	0.022437	DOWN	390.168	15.3993	3977.02	12478.6	3173.87	1750.87	803.279			524
460	7.06713	0.0250925	DOWN	1371.22	23.6973	13813.2	37182.8	10220.3	5261.37	2961.74	[708][M]2-		383
449	6.99388	0.024152	DOWN	1086.04	16.8089	16194.2	52994.5	12903.5	7577.27	1743.81	[536][M]2-		50
178	6.97501	0.0082597	DOWN	508.184	15.9469	9732.32	35995.2	6474.1	5160.6	2294.83			149
741	6.87745	0.0410074	DOWN	293.116	10.3311	3402.67	15115.8	5775.44	2197.88	3034.24			403
235	6.75536	0.0118135	DOWN	144.068	4.90357	2176.91	14131.1	3531.96	2091.84	2166.91			352
562	6.6809	0.0324674	DOWN	811.402	20.4699	6257.96	26570.3	7235.46	3977.05	168.96			172
82	6.64702	0.00306527	DOWN	1476.06	27.3434	3391.82	9199.22	1512.91	1383.96	973.786			67
91	6.58602	0.00341554	DOWN	1264.22	26.5008	9117.6	26437.2	4472.55	4014.14	4362.32			76
789	6.38	0.044404	DOWN	1327.15	18.9565	4521.35	14000.3	4556.66	2194.41	556.994			210
577	6.17711	0.0332731	DOWN	413.208	10.6899	9548.49	70048.7	19279.8	11340	1686.01			367
278	6.12273	0.0140231	DOWN	1424.2	13.3088	5065.77	22947.1	4763.99	3747.85	1416.88	[742][M]-		112
152	6.06135	0.00669712	DOWN	1124.59	22.9341	4572.25	14457	3073.85	2300.13	2409.15			472
507	6.0386	0.0284949	DOWN	1085.54	16.7927	29685.3	80875.1	20496.2	13393	1923.81			50
141	5.94263	0.0062981	DOWN	611.33	2.0568	6495.42	14539.5	2718.17	2446.64	2902.45			66
807	5.84486	0.0450681	DOWN	1093.54	25.6066	11452.5	37498.1	12342.1	6415.57	2159.15			288
811	5.72462	0.0454986	DOWN	204.032	10.33	4794.04	41938	13701.4	7325.9	2138.67			403
740	5.71447	0.0409615	DOWN	236.631	27.5418	6489.68	20946.7	6664.99	3665.55	1429.81			496
260	5.70708	0.0130465	DOWN	1399.99	28.4858	8568.73	27216	6216.73	4768.8	2817.58	[724][M]-		207
391	5.70377	0.0205855	DOWN	408.18	15.3993	5188.67	18721.7	4466.68	3282.34	1230.61			524
1	5.64353	0.000125316	DOWN	331.128	2.97913	2474.88	14731.3	1042.9	2610.3	946.351			89
453	5.63386	0.0244658	DOWN	1424.69	13.3088	7131	32778.9	8171.19	5818.19	1880.01	[744][M]-		112
680	5.55268	0.0377917	DOWN	128.109	17.1244	2981.24	16026.6	4623.53	2886.29	446.27			176
443	5.55154	0.02354	DOWN	130.089	6.15022	3341.93	31415.5	9438.38	5658.89	7936.1			94
290	5.51969	0.0146103	DOWN	1263.14	19.3818	4786.86	17083.5	4424.73	3010.01	2687.32			179
134	5.45671	0.00563505	DOWN	1101	16.8182	7348.92	24841.3	3620.84	4552.42	1269.16	[543][M]-		50
584	5.44075	0.0334843	DOWN	1085.04	16.8004	23264	70224.3	18768.4	12907.1	1189.59			50
439	5.40518	0.0233656	DOWN	486.204	15.9582	62998.3	221527	51717.3	40984.2	9248.86	[278][M]-		149
332	5.39941	0.0164485	DOWN	821.409	24.6777	84725.1	259013	63449.2	47970.6	28122.9			117
452	5.31654	0.0242178	DOWN	810.398	20.457	15421.4	68232.6	16142.9	12834	2873.58			172
887	5.29529	0.0495619	DOWN	236.668	27.5291	13607.8	41141	13684.3	7769.36	1792.03			81
683	5.21915	0.038031	DOWN	274.095	4.97548	5251.11	35886	12582.3	6875.84	6582.43			489
268	5.1943	0.0135473	DOWN	822.415	24.6777	39212.3	118161	27334	22748.3	13109.6	[419][M]2-		117
168	5.17684	0.00767525	DOWN	401.111	8.49676	1565.13	13657	2884.85	2638.09	2019.19			162
750	5.13937	0.041611	DOWN	1076.05	16.7927	27432.5	77069.4	23325.7	14995.9	3295.84	[528][M]2-		50
743	5.03863	0.0412969	DOWN	160.042	10.33	4400	39147.4	12289.7	7769.46	2900.53			403
762	5.03278	0.0424879	DOWN	1350.16	13.8363	17243.2	65302.1	20290.1	12975.4	3825.6			295
877	4.97641	0.0487349	DOWN	1384.17	19.8421	14280.9	41047.1	13839.9	8248.33	3056.9			100
244	4.95146	0.0121407	DOWN	1262.63	19.3604	7160.59	24711.9	5777.05	4990.84	3389.24			179
347	4.89814	0.0174892	DOWN	821.916	24.6886	73649.8	216661	54704	44233.3	26755.4			117
638	4.86448	0.0361417	DOWN	1264.56	26.5072	8880.84	19242.8	6669.01	3870.79	4237.52			136
550	4.86176	0.0315486	DOWN	1349.66	13.8363	22291.1	89648.7	25316.9	18439.6	7316.31			295
541	4.84293	0.030953	DOWN	201.126	5.39596	10264.8	58047.2	18661.7	11901	10372.3			427
792	4.82959	0.0445	DOWN	1075.55	16.7927	73640.2	219076	68670.9	45361.2	12324.3			50
74	4.82023	0.00291743	DOWN	121.067	30.9753	1616.64	10565	1288.7	2191.79	557.082			223
653	4.80537	0.0366942	DOWN	1349.15	13.8385	15848.9	62097.1	18769.5	12922.4	5443.33			295
175	4.78976	0.00795945	DOWN	1328.63	20.328	4672.79	16425.9	3459.17	3429.37	2606.38			134
9	4.77139	0.00030494	DOWN	375.155	2.99701	3138.21	17348.5	925.762	3635.94	1371.14			89
366	4.74881	0.0190039	DOWN	1445.27	40.6164	2443.05	15460.6	4141.95	3255.68	2340.02	[756][M]-		93
891	4.71676	0.0497275	DOWN	1074.55	16.7927	234836	717171	233079	152047	33225.7			50
841	4.70707	0.0470574	DOWN	1074.04	16.7927	215646	620319	195613	131785	27468.1			50
116	4.65427	0.00511426	DOWN	938.948	19.408	2368.38	9266.83	1040.73	1991.04	219.729			179
419	4.64036	0.0222967	DOWN	632.273	10.8922	13343.3	47992.3	13571.7	10342.4	7792.85			165
583	4.60173	0.0334603	DOWN	810.904	20.457	12782.5	52839.8	14178.9	11482.6	2584.3			172
314	4.53793	0.0159072	DOWN	408.018	1.7629	4445.62	35812.5	2602.61	7806.81	7639.07			108
402	4.37637	0.0213545	DOWN	1440.16	13.3088	2970.57	12384.9	3203.87	2829.95	1452.64			112
425	4.33651	0.0226147	DOWN	519.216	12.6456	5083.53	16275	4436.18	3753.02	2285.87			42
772	4.32861	0.0433329	DOWN	995.493	20.9181	11809.6	41874.9	12232.8	9673.97	1381.36	[496][M]2-		90
386	4.32132	0.0202633	DOWN	1414.7	13.3088	29751.5	138126	34071.8	31963.8	14256.3			112
830	4.28593	0.046294	DOWN	243.172	13.5788	90024	336561	106468	78527	24234.5	[84][M]-		111
672	4.2471	0.037384	DOWN	1415.2	13.3088	13086.5	59047.6	17874.5	13903	6035.04	[738][M]2-		112
228	4.22546	0.0114581	DOWN	510.334	20.2074	5222.73	20925.5	3378.85	4952.24	765.549			321
755	4.19475	0.0419572	DOWN	791.34	13.26	19115.5	63286.9	22084.9	15087.2	13870.7	[405][M]-		329
263	4.19466	0.0132352	DOWN	1329.64	20.3171	6026.37	17184.9	3994.16	4011.86	3521.46	[689][M]2-		134
478	4.1403	0.0264467	DOWN	425.166	41.1083	2749.36	13528.9	3373.39	3267.62	988.921			57
838	4.02697	0.0468643	DOWN	1210.59	19.8664	5750.19	19519.5	6211.73	4847.2	1655.49			100
775	4.0162	0.0435197	DOWN	272.09	1.78948	3267.54	21027.2	1204.94	5150.62	6244.49			108
486	3.9885	0.0266761	DOWN	362.05	1.9867	1855.3	18753	4341.07	4701.77	850.47			272
761	3.98151	0.042346	DOWN	526.29	15.7102	28814.3	96465.9	29038.3	24228.5	7591.57	[292][M]-		265
114	3.97549	0.00507523	DOWN	608.786	9.42569	2894.93	10692.8	1820.5	2689.69	1193.4			394
67	3.94382	0.00253671	DOWN	1178.98	42.0854	3948.08	13503.8	1581.97	3424.03	1932.38	[593][M]-		73
626	3.9208	0.035615	DOWN	236.816	27.5291	6880.53	24608.8	7089.72	6276.47	2374.06			81
160	3.90864	0.00732089	DOWN	301.118	2.9726	3227.12	18596.3	788.236	4757.73	2600.24			89
456	3.90541	0.0247015	DOWN	1147.97	18.5609	7224.61	27516.6	7397.27	7045.76	3594.96	[572][M]2-		105
68	3.89735	0.00255003	DOWN	357.158	15.0316	8084.6	33343	4697.02	8555.32	3377.3			290
276	3.78747	0.0138803	DOWN	1317.65	20.3061	49780	173315	40158.8	45760.1	31024.6	[683][M]2-		134
169	3.73259	0.00776917	DOWN	615.724	20.3751	2361.39	8534.85	1194.68	2286.58	353.7			172
646	3.65176	0.0365404	DOWN	261.518	1.94987	7807.15	116008	29427.4	31767.7	3711.6			115
164	3.62692	0.00746993	DOWN	487.24	31.0583	32539.5	453442	58503.5	125021	14635.2	[280][M]-		241
565	3.62113	0.0327068	DOWN	825.338	18.2039	5568.15	21774.8	6548.17	6013.26	5013.07	[421][M]3-		5
403	3.62103	0.0214238	DOWN	1047.42	19.5027	5451.12	25395.3	1983.18	7013.29	5725.59			35
567	3.61541	0.0328881	DOWN	1257.57	26.5135	34301.1	97088.6	29297.9	26854.1	22054.8	[651][M]3-		136
849	3.59181	0.0472193	DOWN	145.98	1.9867	5908.97	77766.6	23416.4	21651.1	5397.39			272
170	3.57838	0.00790437	DOWN	703.344	12.4009	2673.13	53586.8	8397.45	14975.2	3378.75			574
300	3.57425	0.015093	DOWN	1333.02	26.9281	4109.5	7122.41	1431.91	1992.7	561.982			230
4	3.47488	0.000183311	DOWN	1068.56	25.1242	12836.6	48000	3025.07	13813.4	2117.24			240
24	3.39301	0.000956736	DOWN	1069.56	25.1126	8904.72	34285.5	2659.87	10104.7	3512.75			240
797	3.3759	0.0448592	DOWN	1257.49	18.2112	8808.02	36976.1	11948.8	10953	5872.68	[650][M]2-		5
754	3.35967	0.0417388	DOWN	1262.49	18.2039	3345.84	14336.5	1403.13	4267.25	4186.1			5
721	3.25284	0.0400885	DOWN	1113.54	30.4238	4853.96	20325.9	5431.47	6248.66	1277.31	[549][M]-		401
522	3.24074	0.02953	DOWN	949.685	42.1026	3756.42	16162.6	3875.09	4987.3	1152			73
23	3.23306	0.000900915	DOWN	1069.06	25.1176	13453.5	55571.5	2802.1	17188.5	4812.75			240
882	3.23163	0.0491617	DOWN	194.929	1.92268	27296.7	537728	163802	166395	49485.7			115
798	3.20185	0.0448693	DOWN	1272.99	18.2039	3565.1	13859.3	4356.99	4243.56	3695.97			5
493	3.20007	0.0272164	DOWN	1136.98	18.5628	90316	318617	85928.8	99565.5	55203.9	[565][M]2-		105
476	3.19183	0.0263113	DOWN	1256.56	26.5135	64696.8	192006	48934.6	60155.4	44422.9			136
75	3.17608	0.00293834	DOWN	499.11	20.8121	2101.01	14760.3	1194.3	4647.34	1910.32			27
777	3.1718	0.0437395	DOWN	1473.79	25.2786	5208.93	15167.8	4655.92	4782.1	2104.96			156
816	3.16579	0.045793	DOWN	1271.99	18.2112	9100.96	45726.8	14747	14444	8462.62			5
262	3.15844	0.013202	DOWN	1132.86	22.6268	4401.33	15604	3212.5	4940.42	1880.29	[562][M]3-		454
686	3.1442	0.0381444	DOWN	1257.24	26.5119	57473.2	160423	43122.9	51021.9	44759.7			136
206	3.11316	0.0103131	DOWN	1020.99	18.4399	7656.65	24752.7	4270.28	7950.98	4686.51	[506][M]2-		107
77	3.10086	0.00299349	DOWN	729.354	16.3545	5414.54	22557.2	3041.25	7274.51	2672.12	[373][M]2-		277
698	2.97422	0.0386703	DOWN	1251.51	18.2112	14213.2	54760.8	16032.9	18411.8	12077.5	[646][M]2-		5
548	2.96948	0.031378	DOWN	1256.9	26.5072	70726.7	207419	53521.9	69850.4	49853.8			136
513	2.94201	0.0291286	DOWN	1261.49	18.2112	17819.1	95033.8	24939.4	32302.4	19741.3			5
32	2.91087	0.00125635	DOWN	1119.47	26.735	10332.9	45236.7	4127.55	15540.6	4672.56			338
405	2.90974	0.0214747	DOWN	1251.01	18.2109	34044.5	147110	34633.4	50558	28045.9			5
269	2.89882	0.0136205	DOWN	152.988	1.75774	9017.29	40961.2	7941.75	14130.3	4190.36			315
713	2.89134	0.0397164	DOWN	1335.2	25.0094	3582.57	11806.2	3333.86	4083.28	1528.93	[691][M]2-		480
220	2.88281	0.0110646	DOWN	1283.04	26.294	4982.01	14103.5	2251.38	4892.27	2678.15			395
738	2.85051	0.0408379	DOWN	1279.47	18.2112	3754.14	14487.4	3883.56	5082.4	3853.26			5
208	2.84896	0.0103801	DOWN	217.862	43.3698	3918.14	132777	20576.9	46605.4	7977.21			537
845	2.84534	0.0471304	DOWN	542.051	2.03559	14132.8	234001	69466.9	82240.1	29438.8			66
627	2.79576	0.0356823	DOWN	1260.49	18.2042	21971.7	108306	29988.5	38739.3	21500.9			5
802	2.76	0.0450147	DOWN	462.097	1.89373	86385.5	1.26391e+06	369964	457940	179762			115
752	2.74717	0.0416288	DOWN	1167.94	19.0925	5642.25	22279.3	4339.34	8109.91	6474.8	[586][M]2-		7
158	2.69892	0.00708586	DOWN	376.131	42.109	4445.89	19399.3	3061.35	7187.82	1950.53			73
553	2.69812	0.0317929	DOWN	1250.51	18.2112	60925.1	300424	73085.4	111346	69862.3			5
835	2.68543	0.0467236	DOWN	1327.12	42.1107	3462.07	24411.8	7251.14	9090.49	3978.85			73
524	2.68533	0.029661	DOWN	1250.01	18.2112	95321.5	446833	109253	166398	96313.9			5
435	2.67586	0.0231139	DOWN	1261	18.2041	25947.6	121298	25484.2	45330.6	26412.9			5
861	2.67248	0.0479744	DOWN	1036.44	19.4967	59108.4	290574	37700.2	108728	84581.5			35
711	2.65592	0.0395848	DOWN	1240.52	18.2109	180661	701928	195114	264288	144053	[637][M]-		5
34	2.65481	0.0012581	DOWN	1119.13	26.735	18282.8	68925.1	6577.79	25962.4	6388			338
167	2.6532	0.00763487	DOWN	1088.53	14.6729	2260.79	10115.2	1530.14	3812.46	1572.32			286
129	2.64619	0.00546807	DOWN	1118.81	26.7377	17316	67312.8	3948.87	25437.6	8475.61	[551][M]-		338
676	2.64534	0.0375972	DOWN	1239.52	18.2112	859962	3.7765e+06	1.02535e+06	1.4276e+06	775740			5
641	2.63233	0.0362118	DOWN	1238.51	18.2112	1.05364e+06	4.58919e+06	1.22238e+06	1.74339e+06	944719			5
801	2.59646	0.0450083	DOWN	1249.5	18.2112	79882.5	361365	103963	139176	75034.6			5
394	2.59152	0.0207823	DOWN	1145.98	42.0962	3272.79	18619.9	314.009	7184.95	2970.22	[571][M]-		73
310	2.5891	0.015623	DOWN	158.083	10.2569	2833.26	23065	4503	8908.51	2593.81			65
632	2.58097	0.0359426	DOWN	1164.53	26.2161	35227.7	107385	23272.6	41606.3	27690.5	[581][M]3-		216
329	2.55652	0.0162843	DOWN	1118.47	26.7336	11444.4	42475.7	7917.16	16614.7	3762.25			338
324	2.52929	0.0161284	DOWN	683.983	1.92484	3934.94	33811.8	5602.31	13368.1	6656.28			115
612	2.51845	0.0349401	DOWN	1272.49	18.2112	5001.61	28116.6	5837.62	11164.3	7109.38			5
564	2.51356	0.0326682	DOWN	564.034	1.9066	36496.8	449247	89939.6	178729	13016.8	[307][M]-		115
737	2.51284	0.0407933	DOWN	1239.02	18.2112	1.24411e+06	5.33074e+06	1.41723e+06	2.1214e+06	1.16964e+06	[635][M]-		5
36	2.51173	0.00137952	DOWN	927.953	19.4306	19934.6	90690	3179.51	36106.6	6759.86	[459][M]-		257
248	2.51015	0.0122364	DOWN	258.988	1.74114	4074.18	25442.7	3677.54	10135.9	1196.55			315
581	2.49161	0.0333878	DOWN	270.523	2.0585	70539.7	996530	238398	399955	106268	[106][M]2-		66
685	2.45213	0.0381267	DOWN	165.02	27.2026	4143.97	21712.1	4544.27	8854.38	5560.52			317
858	2.45186	0.0476773	DOWN	374.134	42.1079	17173	65296.4	15824.3	26631.3	2819.51			73
666	2.43726	0.0373005	DOWN	1268.98	18.2112	6313.3	29037.2	6879.9	11913.9	6781.78			5
411	2.4209	0.0218139	DOWN	650.812	18.0789	6880.63	20451.1	4222.84	8447.71	3769.23			16
85	2.38336	0.00325512	DOWN	514.288	26.2775	1729.18	10280.4	1225.06	4313.4	1014.59			382
469	2.35742	0.0257453	DOWN	355.323	42.3941	9225.4	46099.7	9832.23	19555.1	4964.04	[203][M]-		153
744	2.32715	0.0414227	DOWN	361.169	21.8073	21835.6	104027	22490.3	44701.5	3769.86			218
86	2.31841	0.00326312	DOWN	928.455	19.4168	10369.4	47855	1690.31	20641.3	4194.05			425
349	2.31272	0.0175824	DOWN	784.153	13.8093	4259.04	59003.6	8449.19	25512.7	1649.58			160
718	2.30324	0.0399574	DOWN	866.674	40.8212	4469.44	13248.7	2725.23	5752.2	294.036			36
875	2.27577	0.0485633	DOWN	111.01	17.6161	16263.8	74526.2	20228.5	32747.6	13094.2			55
376	2.27324	0.0198215	DOWN	485.225	30.1668	3617.3	41946.8	4858.51	18452.4	8172.65			554
531	2.26676	0.0300925	DOWN	310.971	2.18752	8615.41	41991.9	7009.03	18525	9519.41			38
256	2.25491	0.0128576	DOWN	449.108	1.65598	2512.24	17825.5	2261.94	7905.21	564.457			327
427	2.22458	0.0227717	DOWN	311.079	22.7429	3599.38	15082.2	3070.7	6779.8	2236.65			485
137	2.22084	0.00584286	DOWN	452.924	1.43056	598548	3.55931e+06	258401	1.60269e+06	446673	[264][M]-		2
808	2.20576	0.0453642	DOWN	918.969	19.6197	4633.91	13099.9	3050.27	5938.93	940.068			505
867	2.19388	0.0480925	DOWN	442.197	8.17672	15784.6	149128	38670.3	67974.6	29177	[259][M]-		363
454	2.1506	0.0245294	DOWN	401.165	42.109	3437.27	28939.4	5844.47	13456.5	3661.92			73
96	2.14548	0.00363667	DOWN	774.572	41.108	21061	107026	11335.8	49884.6	6785.38	[395][M]-		57
650	2.14373	0.0366276	DOWN	245.09	37.567	5810.58	19772.1	3862.51	9223.2	4418.55			512
515	2.10067	0.0291756	DOWN	191.021	1.85773	44271.9	323334	66906.6	153919	36826.9			115
251	2.09083	0.0123058	DOWN	1085.08	27.593	3230.21	12773.7	1966.51	6109.38	1766.66			455
661	2.07612	0.0368659	DOWN	1439.7	26.1556	9628.1	32074.3	7262.81	15449.2	4578.49			281
518	2.06687	0.029307	DOWN	429.197	40.6168	2886.15	31572.2	6367.86	15275.3	5486.93			93
353	2.04792	0.0182752	DOWN	358.201	16.6768	2858.64	10702.9	1854.43	5226.23	1555.76			285
575	2.00704	0.0331754	DOWN	1027.73	1.43255	30731.8	61130.3	11953.6	30457.9	11574.8			2
629	1.99124	0.0357911	DOWN	445.135	39.8113	3946.86	16791.3	3599.76	8432.6	2642.36			159
763	1.9545	0.0425471	DOWN	303.236	40.83	44304.2	159967	34587.7	81845.9	15561.4	[139][M]-		36
480	1.94939	0.0264755	DOWN	667.206	20.8256	2083.06	7144.72	678.667	3665.11	1309.92			27
281	1.93755	0.0142964	DOWN	459.197	42.1079	5588.73	62859.4	2670.25	32442.8	7905.4			73
767	1.92889	0.0428952	DOWN	187.114	26.4529	12828.8	130090	24642.5	67443.2	27437.9			76
267	1.91861	0.0135335	DOWN	256.061	1.57493	6599.45	36805.2	3829.02	19183.2	630.607			60
305	1.87465	0.015492	DOWN	584.808	1.43347	51269.2	165127	23828.5	88084.1	12463.7			2
211	1.8674	0.0104855	DOWN	218.906	1.89791	4133.91	53851.7	6588.95	28837.7	3257.26			115
397	1.82755	0.0209609	DOWN	776.589	42.3589	19864	106426	10853.4	58234	17235.4	[397][M]-		153
864	1.82718	0.0480594	DOWN	1102.7	1.42677	36853	88401.5	9585.41	48381.5	18975			2
623	1.82639	0.0354857	DOWN	411.129	39.5659	6993	22609.4	3602.3	12379.3	4288.72			3
224	1.81503	0.0112672	DOWN	750.57	42.1281	51865.2	783049	85753	431425	102963	[382][M]-		73
204	1.81056	0.0101081	DOWN	165.02	24.9351	6491.05	39395.7	4297.08	21758.8	4961.43			96
71	1.80834	0.00277989	DOWN	841.663	41.1146	9002.11	59564.5	5086.51	32938.7	3432.99	[426][M]-		57
500	1.78369	0.027905	DOWN	311.079	24.9169	1717.44	9276.85	1358.99	5200.94	1563.51			96
155	1.77798	0.00696039	DOWN	243.064	1.85773	5688.77	54644.7	6070.71	30734.2	5114.75			115
219	1.77506	0.0110567	DOWN	321.134	32.7186	3214.31	26417.6	3299.25	14882.6	2961.09			91
663	1.77479	0.0369074	DOWN	117.037	1.57655	11967.8	32663.8	3373.76	18404.4	6153.58			60
105	1.77379	0.00457024	DOWN	769.625	41.1012	2621.38	12228.7	978.375	6894.12	428.178			57
618	1.77289	0.0352706	DOWN	441.15	20.8273	16313.3	97046.3	14328.2	54739	17896.3	[256][M]-		27
7	1.75025	0.000255757	DOWN	279.234	41.1182	24594.7	147928	6553.83	84518.4	5942.79	[115][M]-		57
725	1.74776	0.0402069	DOWN	409.192	28.7221	2034.29	25837.6	3862.82	14783.3	4907.49			583
385	1.74613	0.0202464	DOWN	906.741	42.1079	12384.9	96324.6	6091.78	55164.5	13497.7	[449][M]-		73
380	1.72269	0.0199552	DOWN	415.211	41.0952	2443.24	12704.2	343.193	7374.67	1470.22			57
723	1.71522	0.0401233	DOWN	1160.65	1.43048	34211.7	82277.1	14904.6	47968.7	12793.7			2
879	1.70674	0.0489151	DOWN	942.722	1.43927	33888	91239.8	17894.8	53458.6	14385.9			2
172	1.68859	0.0079143	DOWN	415.125	38.7647	9013.03	27280.4	2944.62	16155.7	2402.59			31
47	1.68753	0.00180655	DOWN	736.758	1.44116	37399.3	98809.1	6490.3	58552.5	6845.93			2
619	1.68382	0.0353001	DOWN	1144.68	1.43274	56913.5	189703	19595.4	112662	32988.6			2
207	1.67622	0.0103303	DOWN	459.115	38.8853	7857.2	19394.7	1501.26	11570.6	2234.71			44
756	1.64305	0.0421532	DOWN	509.064	20.8091	2181.6	13243.1	2359.56	8060.1	1315.87			27
81	1.64002	0.00305009	DOWN	348.226	41.0895	2190.91	8959.05	521.778	5462.75	701.981			57
656	1.62169	0.036733	DOWN	253.023	17.3127	1940.05	11213.1	1693.55	6914.44	1718.54			123
381	1.58345	0.0199899	DOWN	350.896	1.43481	40744.5	129497	11583.3	81781.7	16907.3			2
122	1.57976	0.00528375	DOWN	874.734	1.43475	29901.6	77827.1	5520.55	49265	6725.09			2
625	1.57973	0.0355974	DOWN	456.811	1.88044	2848.63	21996.2	1712.97	13924	3391.64			115
334	1.56641	0.0167195	DOWN	1136.7	1.43864	33749.9	78477.2	8192.71	50100.1	9205.77	[564][M]-		2
150	1.55904	0.00666373	DOWN	1076.7	1.43482	76189.9	240003	20897.9	153943	19789.2	[529][M]-		2
545	1.53869	0.0313383	DOWN	655.424	40.5836	18928.5	70845.2	5478.46	46042.6	10047.3	[342][M]-		93
410	1.53289	0.0217506	DOWN	843.679	42.3589	9701	70241.7	2832.77	45823.1	7763.66	[427][M]-		153
98	1.53085	0.00380176	DOWN	1008.71	1.43864	89199.6	233684	15097.4	152650	7706.27			2
399	1.5277	0.021093	DOWN	1025.3	1.6093	13324.6	144773	14526.9	94765.6	17813.1	[508][M]-		71
