# Supplementary material for: Female mouse tears contain an anti-aggression pheromone
Source: Sci Rep. 2020 Feb 13;10:2510. doi: 10.1038/s41598-020-59293-9 (PMC7018997; doi:10.1038/s41598-020-59293-9)
Supplement: Supplementary file 3 — Supplementary Dataset S2. [file 41598_2020_59293_MOESM3_ESM.xlsx]

## Sheet: Figure 1
	Mean	SE
LATENCY (s)
water	43.9167	22.6249
♀ Balb tear	453.056	53.6231
♀ C57 tear	259.6	97.2058
♀ CD1 tear	449.667	98.1922
♂ Balb tear	22.8	7.37835
♀ urine	474.615	56.2921
DURATION (s)
water	136.833	11.6249
♀ Balb tear	11.8611	6.49646
♀ C57 tear	28	8.47939
♀ CD1 tear	21.1667	15.5315
♂ Balb tear	135.68	4.94342
♀ urine	10.8462	5.70632
N°BITES
water	52.0833	2.96305
♀ Balb tear	4.94444	2.54563
♀ C57 tear	11	4.52769
♀ CD1 tear	8.33333	5.42627
♂ Balb tear	54.2	5.04381
♀ urine	3.07692	1.41177
N°ATTACKS
water	16.3333	1.88025
♀ Balb tear	1.83333	0.78069
♀ C57 tear	2.8	0.860233
♀ CD1 tear	3	1.89737
♂ Balb tear	16	1.22474
♀ urine	1.38462	0.788852

## Sheet: Figure 2
	Mean	SE
LATENCY (s)
Control	43.9167	22.6249
mix	474.778	47.037
diestrus	524.5	35.591
estrus	451	149
OVX	201.2	91.0606
DURATION (s)
Control	136.833	11.6249
mix	10.25	5.13689
diestrus	3.25	1.53206
estrus	1.16667	1.16667
OVX	46.3	17.6264
N°BITES
Control	52.0833	2.96305
mix	4.38889	2.12076
diestrus	2.25	1.06066
estrus	1	1
OVX	15.4	4.51221
N°ATTACKS
Control	16.3333	1.88025
mix	1.66667	0.704792
diestrus	0.5	0.235702
estrus	0.666667	0.666667
OVX	8	2.02485

## Sheet: Figure 5
	Mean (mm2)	SE (mm2)
AOB
control	22.4841	4.13546
water	365.785	68.5437
tear (F)	790.75	99.4434
tear (M)	864.309	72.0111
MeA
control	21.7685	5.45
water	324.896	37.9823
tear (F)	339.655	23.4129
tear (M)	351.641	22.0141
DMH
control	67.4255	42.9754
water	1300.83	180.031
tear (F)	1002.66	138.116
tear (M)	1823.3	211.632
VMHvl
control	13	8.16497
water	1410	162.635
tear (F)	900	194.454
tear (M)	1880	219.219
LHB
control	5	2.1019
water	130	45.4789
tear (F)	400	89.449
tear (M)	140	16.4575

## Sheet: Suppl. Fig. S1
	Mean	SE
LATENCY (s)
day 1 (intact)	80.3333	7.88529
day 2 (castrate)	400.833	67.6316
day 3 (castrate)	233.167	69.006
day 4 (castrate)	287	100.081
day 5 (castrate+male tears)	346.167	99.53
DURATION (s)
day 1 (intact)	135.833	25.8136
day 2 (castrate)	18.25	8.7937
day 3 (castrate)	25	6.15224
day 4 (castrate)	30.1667	16.6086
day 5 (castrate+male tears)	17.5	3.95811
N° BITES
day 1 (intact)	73.5	11.242
day 2 (castrate)	14.3333	6.08094
day 3 (castrate)	19	5.89915
day 4 (castrate)	20.3333	8.82673
day 5 (castrate+male tears)	15.6667	3.5746
N°ATTACKS
day 1 (intact)	16.5	2.27669
day 2 (castrate)	4.33333	1.58465
day 3 (castrate)	7.5	2.20227
day 4 (castrate)	5.5	2.06155
day 5 (castrate+male tears)	6	2.65832

## Sheet: Suppl. Fig. S2
	Mean	SE
LATENCY (s)
water	43.9167	22.6249
tear	449.667	98.1922
urine 1:500	214	65.3911
DURATION (s)
water	136.833	11.6249
tear	21.1667	15.5315
urine 1:500	101	5.6943
N°BITES
water	52.0833	2.96305
tear	54.2	5.04381
urine 1:500	52.6	4.36578
N°ATTACKS
water	16.3333	1.88025
tear	3	1.89737
urine 1:500	10.6	1.50333

## Sheet: Suppl. Fig. S3
	Mean	SE
LATENCY (s)
water	43.9167	22.6249
LGX tear	139.75	64.5093
tear	453.056	53.6231
DURATION (s)
water	136.833	11.6249
LGX tear	71.875	10.3189
tear	11.8611	6.49646
N°BITES
water	52.0833	2.96305
LGX tear	22.875	3.75327
tear	4.94444	2.54563
N°ATTACKS
water	16.3333	1.88025
LGX tear	7.125	1.15631
tear	1.83333	0.78069

## Sheet: Suppl. Fig. S4
	Mean	SE
LATENCY (s)
water	43.9167	22.6249
retentate	247.143	91.1303
permeate	490.25	33.5854
ctr tear	453.056	53.6231
DURATION (s)
water	136.833	11.6249
retentate	44.7143	8.24539
permeate	14.1875	1.62443
ctr tear	11.8611	6.49646
N°BITES
water	52.0833	2.96305
retentate	18	3.29502
permeate	5.625	0.88045
ctr tear	4.94444	2.54563
N°ATTACKS
water	16.3333	1.88025
retentate	7.14286	2.28274
permeate	1.75	0.691789
ctr tear	1.83333	0.78069
